# Supplementary material for: Viral community-wide auxiliary metabolic genes differ by lifestyles, habitats, and hosts
Source: Microbiome. 2022 Nov 5;10:190. doi: 10.1186/s40168-022-01384-y (PMC9636769; doi:10.1186/s40168-022-01384-y)
Supplement: Supplementary file 3 — Additional file 2: Table S1. Physicochemical data of the PRE samples. Table S2. Assembly qualities of the scaffolds/contigs. Table S3. Detailed information of the vOTUs identified in the PRE samples. Table S4. Detailed information of virus-host linkages prediction. Table S5. Annotation and abundance of the lytic viral AMGs. Table S6. Annotation and abundance of the temperate viral AMGs. Table S7. Occurred frequencies of viruses containing specific AMG functions in the lytic and temperate viral communities. Table S8. Normalized expression level of lytic viral AMGs in the free-living (FL) and particle-attached (PA) samples. Table S9. Normalized expression level of temperate viral AMGs in the free-living (FL) and particle-attached (PA) samples. Table S10. Enriched AMGs (KOs) among three habitats in the lytic or temperate viral communities. Table S11. Comparisons of the expression level of functional pathways between free-living (FL) and particle-attached (PA) samples in lytic or temperate viruses. Table S12. Number of viruses encoding AMGs that belonged to specific functional pathway in the lytic viruses that could infect the given host order. Table S13. Number of viruses encoding AMGs that belonged to specific functional pathway in the temperate viruses that could infect the given host order. Table S14. Detailed information about the biogeochemical-cycle related viral AMGs in the PRE samples. [file 40168_2022_1384_MOESM2_ESM.xlsx]

## Sheet: Readme
Supplementary Tables
Table S1 Physicochemical data of the PRE samples.
Table S2 Assembly qualities of the scaffolds/contigs.
Table S3 Detailed information of the vOTUs identified in the PRE samples.
Table S4 Detailed information of virus-host linkages prediction.
Table S5 Annotation and abundance of the lytic viral AMGs.
Table S6 Annotation and abundance of the temperate viral AMGs.
Table S7 Occurred frequencies of viruses containing specific AMG functions in the lytic and temperate viral communities.
Table S8 Normalized expression level of lytic viral AMGs in the free-living (FL) and particle-attached (PA) samples.
Table S9 Normalized expression level of temperate viral AMGs in the free-living (FL) and particle-attached (PA) samples.
Table S10 Enriched AMGs (KOs) among three habitats in the lytic or temperate viral communities.
Table S11 Comparisons of the expression level of functional pathways between free-living (FL) and particle-attached (PA) samples in lytic or temperate viruses.
Table S12 Number of viruses encoding AMGs that belonged to specific functional pathway in the lytic viruses that could infect the given host order.
Table S13 Number of viruses encoding AMGs that belonged to specific functional pathway in the temperate viruses that could infect the given host order.
Table S14 Detailed information about the biogeochemical-cycle related viral AMGs in the PRE samples.

## Sheet: Table S1
Table S1 Physicochemical data of the PRE samples.
SampleID	Habitat	Station	Longitude	Latitude	Depth (m)	NH4+ (mg/L; mg/kg)a	NO3- (mg/L; mg/kg)a	NO2- (mg/L; mg/kg)a	SO42- (mg/kg)	PO43- (mg/kg)	TOCb (mg C/L; mg C/kg)a	TNb (mg N/L; mg N/kg)a	C/N Ratio	DOb (mg/L)	Salinity (PSU)	Turbidity (NTU)	pH	Temperature	Chl ab (μg/L)	DNb (mg/L)	TONb (mg/L)	SRPb (mg/L)
FL11	Free-living	11	113.881	21.6594	2.817	0.0929233	0.043605	0.00178577	NA	NA	4.17667	NA	NA	6.54	34.76	1.54	8.39	29.726	0.03	3.512	3.37369	0.0330296
FL12	Free-living	12	114.011	21.678	2.904	0.153287	0.0830553	0.00598299	NA	NA	2.27333	NA	NA	6.47	34.66	0.98	8.42	29.604	0.03	2.38333	2.14101	0.0235383
FL14	Free-living	14	113.967	21.8998	2.986	0.170457	0.0201342	0.00221687	NA	NA	4.13667	NA	NA	6.5	34.8	0.18	8.39	30.503	0.08	3.87533	3.68253	0.0159453
FL16	Free-living	16	113.959	22.076	2.398	0.122417	0.000798338	0.0110079	NA	NA	2.39	NA	NA	11.79	30.5	0.61	8.6	29.553	57.65	2.43067	2.29644	0.0747912
FL17	Free-living	17	113.644	22.0799	2.959	0.0930533	0.0361138	0.0255322	NA	NA	7.45667	NA	NA	6.26	28.35	3.33	8.05	29.522	9.79	2.42367	2.26897	0.0121488
FL02	Free-living	2	113.744	22.4966	2.296	0.200947	0.0739853	0.0782785	NA	NA	6.35	NA	NA	5.58	11.7	5.76	7.98	29.895	0.73	3.38567	3.03246	0.0406226
FL23	Free-living	23	113.489	21.8514	2.488	0.0490367	0.000958773	0.00412797	NA	NA	4.78333	NA	NA	7.91	28.62	0.74	8.44	29.437	9.89	1.30067	1.24654	0.00501898
FL24	Free-living	24	113.484	21.9165	2.772	0.0146233	0.0776606	0.0450254	NA	NA	6.58667	NA	NA	7.4	26.44	2.28	8.44	29.608	12.03	2.37833	2.24102	0.0406226
FL26	Free-living	26	113.52	22.0083	2.91	0.147787	0.217354	0.0106257	NA	NA	4.03333	NA	NA	5.48	33.48	6.33	8.3	29.142	4.28	2.44867	2.0729	0.0292331
FL03	Free-living	3	113.793	22.31	2.327	0.122417	0.0313519	0.0450254	NA	NA	3.65	NA	NA	5.86	20.5	4.86	8.14	29.347	1.02	2.91433	2.71554	0.046697
FL04	Free-living	4	113.768	22.2857	2.922	0.0870133	0.487664	0.0645186	NA	NA	2.65	NA	NA	5.16	26.33	2.01	8.74	28.843	1.55	2.66067	2.02147	0.0258542
FL05	Free-living	5	113.866	22.0728	3.044	0.105467	0.0313519	0.0339411	NA	NA	5.02	NA	NA	5.84	26.68	1.09	8.21	29.052	2.54	2.455	2.28424	0.0349279
FL07	Free-living	7	113.84	21.9634	2.982	0.12383	0.000949505	0.0145056	NA	NA	5.01667	NA	NA	7.05	27.57	0.27	8.22	29.18	4.17	1.87367	1.73438	0.0247456
FL08	Free-living	8	113.836	21.8799	2.877	0.15897	0.365292	0.0087146	NA	NA	2.27667	NA	NA	6.71	34.49	0.15	8.44	29.663	0.14	2.47733	1.94436	0.0482156
FL09	Free-living	9	113.855	21.7457	2.223	0.136733	0.00862895	0.00347017	NA	NA	2.17667	NA	NA	6.54	34.7	0.05	8.44	29.692	0.06	3.06067	2.91183	0.00501898
PA11	Particle-attached	11	113.881	21.6594	2.817	0.0929233	0.043605	0.00178577	NA	NA	4.17667	NA	NA	6.54	34.76	1.54	8.39	29.726	0.03	3.512	3.37369	0.0330296
PA14	Particle-attached	14	113.967	21.8998	2.986	0.170457	0.0201342	0.00221687	NA	NA	4.13667	NA	NA	6.5	34.8	0.18	8.39	30.503	0.08	3.87533	3.68253	0.0159453
PA17	Particle-attached	17	113.644	22.0799	2.959	0.0930533	0.0361138	0.0255322	NA	NA	7.45667	NA	NA	6.26	28.35	3.33	8.05	29.522	9.79	2.42367	2.26897	0.0121488
PA02	Particle-attached	2	113.744	22.4966	2.296	0.200947	0.0739853	0.0782785	NA	NA	6.35	NA	NA	5.58	11.7	5.76	7.98	29.895	0.73	3.38567	3.03246	0.0406226
PA23	Particle-attached	23	113.489	21.8514	2.488	0.0490367	0.000958773	0.00412797	NA	NA	4.78333	NA	NA	7.91	28.62	0.74	8.44	29.437	9.89	1.30067	1.24654	0.00501898
PA24	Particle-attached	24	113.484	21.9165	2.772	0.0146233	0.0776606	0.0450254	NA	NA	6.58667	NA	NA	7.4	26.44	2.28	8.44	29.608	12.03	2.37833	2.24102	0.0406226
PA03	Particle-attached	3	113.793	22.31	2.327	0.122417	0.0313519	0.0450254	NA	NA	3.65	NA	NA	5.86	20.5	4.86	8.14	29.347	1.02	2.91433	2.71554	0.046697
PA04	Particle-attached	4	113.768	22.2857	2.922	0.0870133	0.487664	0.0645186	NA	NA	2.65	NA	NA	5.16	26.33	2.01	8.74	28.843	1.55	2.66067	2.02147	0.0258542
PA05	Particle-attached	5	113.866	22.0728	3.044	0.105467	0.0313519	0.0339411	NA	NA	5.02	NA	NA	5.84	26.68	1.09	8.21	29.052	2.54	2.455	2.28424	0.0349279
PA07	Particle-attached	7	113.84	21.9634	2.982	0.12383	0.000949505	0.0145056	NA	NA	5.01667	NA	NA	7.05	27.57	0.27	8.22	29.18	4.17	1.87367	1.73438	0.0247456
PA08	Particle-attached	8	113.836	21.8799	2.877	0.15897	0.365292	0.0087146	NA	NA	2.27667	NA	NA	6.71	34.49	0.15	8.44	29.663	0.14	2.47733	1.94436	0.0482156
PA09	Particle-attached	9	113.855	21.7457	2.223	0.136733	0.00862895	0.00347017	NA	NA	2.17667	NA	NA	6.54	34.7	0.05	8.44	29.692	0.06	3.06067	2.91183	0.00501898
SE10	Sediment	10	113.855	21.7457	36	18.3233	7.96333	0.18	1289.25	36.411	6800	1100	6.2671	NA	NA	NA	NA	NA	NA	NA	NA	NA
SE11	Sediment	11	113.881	21.6594	42	10.75	3.89667	0.05	2121.25	11.1585	6300	1000	6.3328	NA	NA	NA	NA	NA	NA	NA	NA	NA
SE12	Sediment	12	114.011	21.678	44	14.9267	2.63667	0.0333333	201.75	15.5777	5300	900	6.1559	NA	NA	NA	NA	NA	NA	NA	NA	NA
SE14	Sediment	14	113.967	21.8998	30	12.1533	3.03333	0.113333	376.25	22.3643	6800	1100	6.2025	NA	NA	NA	NA	NA	NA	NA	NA	NA
SE16	Sediment	16	113.959	22.076	25	13.8033	5.11333	0.133333	1073.25	27.2569	6100	900	6.6655	NA	NA	NA	NA	NA	NA	NA	NA	NA
SE17	Sediment	17	113.644	22.0799	8	16.4467	1.93333	0	1450.25	27.8883	9000	1200	7.7558	NA	NA	NA	NA	NA	NA	NA	NA	NA
SE02	Sediment	2	113.744	22.4966	18	35.6567	3.33667	0.05	772	31.2027	8300	1000	8.4827	NA	NA	NA	NA	NA	NA	NA	NA	NA
SE23	Sediment	23	113.489	21.8514	25.8	14.9667	2.91333	0.0833333	765.75	16.6824	6900	1100	6.0032	NA	NA	NA	NA	NA	NA	NA	NA	NA
SE24	Sediment	24	113.484	21.9165	16.9	15.0233	1.42	0	783	24.8895	6500	1000	6.377	NA	NA	NA	NA	NA	NA	NA	NA	NA
SE26	Sediment	26	113.52	22.0083	6	33.27	2.29	0.01	876	29.3087	6900	900	7.3886	NA	NA	NA	NA	NA	NA	NA	NA	NA
SE03	Sediment	3	113.793	22.31	11	15.3367	3.07	0.0466667	583.75	26.6256	6300	700	8.6726	NA	NA	NA	NA	NA	NA	NA	NA	NA
SE05	Sediment	5	113.866	22.0728	16	18.73	2.70667	0.04	1398	30.0979	6300	700	9.3029	NA	NA	NA	NA	NA	NA	NA	NA	NA
SE07	Sediment	7	113.84	21.9634	26	14.5267	3.54333	0.106667	1423.75	21.2595	4600	700	6.7891	NA	NA	NA	NA	NA	NA	NA	NA	NA
SE08	Sediment	8	113.836	21.8799	30	15.86	1.38	0.06	1736.25	29.6244	7600	1200	6.328	NA	NA	NA	NA	NA	NA	NA	NA	NA
a mg/L for water (including free-living and particle-attached); mg/kg for sediment.
b TOC, total organic carbon; TN, total nitrogen; DO, dissolved oxygen; Chl a, Chlorophyll a; DN, dissolved nitrogen; TON, total organic nitrogen; SRP, soluble reactive phosphate.

## Sheet: Table S2
Table S2 Assembly qualities of the scaffolds/contigs.
Assembly	FL11_scaffolds	PA11_scaffolds	FL12_scaffolds	FL14_scaffolds	PA14_scaffolds	FL16_scaffolds	FL17_scaffolds	PA17_scaffolds	FL23_scaffolds	PA23_scaffolds	FL24_scaffolds	PA24_scaffolds	FL26_scaffolds	FL02_scaffolds	PA02_scaffolds	FL03_scaffolds	PA03_scaffolds	FL04_scaffolds	PA04_scaffolds	FL05_scaffolds	PA05_scaffolds	FL07_scaffolds	PA07_scaffolds	FL08_scaffolds	PA08_scaffolds	FL09_scaffolds	PA09_scaffolds	SE10_contigs	SE11_contigs	SE12_contigs	SE14_contigs	SE16_contigs	SE17_contigs	SE23_contigs	SE24_contigs	SE26_contigs	SE02_contigs	SE03_contigs	SE05_contigs	SE07_contigs	SE08_contigs
# contigs (>= 0 bp)	3953965	6829565	3665766	4779664	11350472	3434352	2802865	5350192	3048034	5400466	5222435	5603980	6133188	4453467	6627174	3249061	6657751	5372995	5621259	2792395	3111520	4340190	6816658	4300509	6883063	3921811	9459898	1348484	1067398	1549798	1421630	1483294	1607647	1544848	1542951	1659239	1308672	1071425	1191779	1514399	1624924
# contigs (>= 1000 bp)	366585	340033	340675	431341	386368	360445	341220	580599	378660	481385	533632	483130	580955	433882	631700	360285	632011	587737	561397	325013	277389	421321	583674	420027	391593	370282	613122	244526	156647	267804	256916	288076	285692	277247	287318	346882	256691	194353	204068	272797	284493
# contigs (>= 5000 bp)	12554	6394	10618	15355	7985	14975	17572	23374	18324	13237	21424	15109	24198	20537	29574	22472	28351	30429	27843	16621	9310	13927	18088	14393	7959	14768	16185	3897	1298	3460	4415	4111	6709	4911	4327	12025	7541	4291	2451	3217	3777
# contigs (>= 10000 bp)	2281	1386	1895	3159	1755	3356	4319	4604	4217	2668	4619	3165	5714	5354	7652	6573	7727	7292	6516	3892	1893	2741	3707	2936	1412	3045	3904	640	182	639	601	550	1322	745	519	3081	1615	830	338	325	469
# contigs (>= 25000 bp)	258	113	213	398	258	486	692	565	611	438	622	381	912	813	1167	1089	1314	866	737	436	195	355	393	380	224	281	859	50	14	87	29	38	116	36	41	503	170	92	36	27	30
# contigs (>= 50000 bp)	52	13	38	101	63	113	168	132	151	146	149	80	219	197	267	248	321	136	97	59	24	65	75	89	61	44	274	3	1	8	2	5	19	3	4	93	34	9	4	3	3
Total length (>= 0 bp)	2217885675	3328050376	2053592251	2684457193	5151622308	2044480227	1808301584	3239946514	1963754354	3023960018	3071183531	3131254916	3591770263	2651529655	3904164685	2083004142	3906470511	3346191905	3376738607	1763282450	1739464377	2497702614	3802702673	2474005750	3444813532	2247189454	4988210712	1125954149	831469162	1270421856	1187191774	1261178142	1356606540	1287667991	1293401149	1524632961	1155158921	906999465	971059827	1249983848	1336265326
Total length (>= 1000 bp)	705732797	565863732	646829952	844694067	658466421	734113513	739399111	1166237688	805612302	897705823	1077717934	912699221	1180024365	908564926	1323591766	826025926	1310765738	1253516493	1172655715	686780779	527113347	809240221	1096337845	814964620	684982446	735919986	1128967864	402858546	238439317	425878450	424354994	473263252	494670795	458805083	472763419	662812851	466682313	333888601	325059877	437947391	462674560
Total length (>= 5000 bp)	107894518	55295953	90740962	138879557	75458910	139881585	170700881	204505041	174185177	123365137	200379479	133605792	232825423	205096579	298293585	235344936	293507944	281829642	253346602	149373031	79544550	124577602	157720475	131239656	72020708	128773354	179809087	30980452	9943541	29324722	33223703	31268690	56730759	38027925	32481508	118128116	66527105	36609931	19037853	23255062	28275228
Total length (>= 10000 bp)	40391485	22167194	33741195	58448091	34413472	63055977	82431600	80628088	80039284	54072787	89177409	55080885	109919376	103482641	152023196	128109001	155736683	127071339	111132391	64785777	30716833	50890244	62837087	55809701	29438932	51283666	98621271	9805611	2782158	10947593	8467290	8248612	20993234	10708765	7887249	58522624	27204913	13692403	5384663	4825509	7094889
Total length (>= 25000 bp)	12657816	4337165	10399957	19515759	13149517	22217776	30977675	24981847	28831506	22808312	33045188	15788983	41351308	38686375	59332306	49353075	62908672	36178778	29824173	16518095	7239499	17589368	16604927	20009791	12912294	13107399	55078719	1690249	479877	3128493	938437	1341383	4542735	1194172	1447274	21220300	6902086	3369706	1330551	926730	1061935
Total length (>= 50000 bp)	5868511	1088113	4743469	9769432	6571171	9921431	13380427	10528340	13239366	13151155	16998334	5809253	18134805	18192935	29333751	21396894	29913322	12176968	8922460	4199157	1469997	7982801	6178667	10243944	7440018	5285103	35296730	194898	62360	488797	104833	283906	1345752	165496	235085	7423843	2335228	604099	251842	163168	188247
# contigs	1228049	1853637	1146380	1478759	2554905	1131876	1011701	1852868	1104598	1734278	1707832	1794646	2027799	1483381	2159093	1140729	2178985	1884982	1889680	997834	982563	1433441	2189142	1397379	1897456	1249443	2883331	1348484	1067398	1549798	1421630	1483294	1607647	1544848	1542951	1659239	1308672	1071425	1191779	1514399	1624924
Largest contig	756693	242177	607773	590775	549449	305276	513101	215363	572795	306888	1865431	172072	541196	512560	917142	495616	658899	432519	692857	186605	102702	597468	227515	516114	591483	978132	1977924	81264	62360	74325	54368	61176	110983	57179	67918	321197	140312	88890	72846	57822	75678
Total length	1288455713	1562963053	1192269186	1550518209	2063213779	1257703537	1195415198	2028129493	1300668829	1741280738	1873304000	1794006938	2153084651	1617148574	2353016932	1354594395	2354759040	2130671010	2067981220	1143511330	1002757268	1493918034	2174223843	1476590176	1678699554	1329393206	2634314790	1125954149	831469162	1270421856	1187191774	1261178142	1356606540	1287667991	1293401149	1524632961	1155158921	906999465	971059827	1249983848	1336265326
GC (%)	42.07	49.69	41.78	46.1	51.14	45.03	49.67	51.16	47.25	50.37	44.44	51.22	50.47	53.44	54.56	49.88	52.35	47.65	50.69	48.95	49.53	48.65	49.53	45.35	50.13	43.87	49.44	57.98	56.73	55.49	57.61	54.37	56.21	59.06	55.11	58.81	54.77	57.66	55.26	57.28	58.01
N50	1096	808	1085	1093	754	1191	1308	1169	1303	1029	1168	1016	1105	1139	1142	1302	1124	1218	1155	1248	1050	1084	1008	1107	855	1115	883	799	741	784	797	819	800	796	804	885	843	804	777	792	784
N75	707	613	705	701	593	735	767	726	770	684	727	679	701	714	712	754	709	734	715	749	691	703	676	710	626	708	636	607	591	608	607	616	605	606	607	628	617	607	602	605	601
L50	307778	581660	291960	364854	822629	263682	216537	439449	241800	454691	402787	467556	482362	339994	493776	228936	505999	416511	432051	221538	252260	361448	574481	347063	559183	302720	813791	425125	366180	506542	448059	463129	492702	486575	482935	452936	378075	328818	388159	484871	518812
L75	679926	1143593	638618	816124	1602504	606363	521596	1000635	573182	982182	920952	1016868	1107215	798091	1160463	580538	1178570	993380	1013652	523743	551625	796859	1244808	770911	1141567	684223	1706342	834087	683112	971292	879673	913033	986585	955979	951958	973511	785143	657623	747209	942039	1011408
# N's per 100 kbp	4.77	1.88	3.81	5.72	2.11	5.33	17.94	6.59	18.98	1.02	10.58	3.72	10.85	6.02	9.3	17.22	6.83	15.56	6.28	17.57	4.88	5.08	2.59	6.25	1.8	8.89	1.06	0	0	0	0	0	0	0	0	0	0	0	0	0	0

## Sheet: Table S3
Table S3 Detailed information of the vOTUs identified in the PRE samples.
vOTU	Taxonomy	Lifestyle	Sequence length	Total ORF numbers	Number of AMGs	Number of class I AMGs	Number of class II AMGs	Genome completeness
vRhyme_bin_1102	Uroviricota;Caudoviricetes;Caudovirales;Myoviridae;Unknown_genus;Unknown_species	Temperate	28035	39	0	0	0	56.57
vRhyme_bin_2138	Uroviricota;Caudoviricetes;Caudovirales;Myoviridae;Unknown_genus;Unknown_species	Temperate	32740	43	0	0	0	83.59
vRhyme_bin_3507	Uroviricota;Caudoviricetes;Caudovirales;Myoviridae;Unknown_genus;Unknown_species	Temperate	29943	39	1	0	1	64.93
aw17-pa_N218_L40080_C2.611944	Uroviricota;Caudoviricetes;Caudovirales;Autographiviridae;Kembevirus;Synechococcus virus SCBP2	Temperate	40080	41	0	0	0	79.69
vRhyme_bin_2977	Uroviricota;Caudoviricetes;Caudovirales;Podoviridae;Unknown_genus;Puniceispirillum phage HMO-2011	Temperate	27161	29	0	0	0	35.94
vRhyme_bin_2797	Uroviricota;Caudoviricetes;Caudovirales;Podoviridae;Unknown_genus;Puniceispirillum phage HMO-2011	Temperate	31137	37	1	0	1	41.1
vRhyme_bin_2617	Uroviricota;Caudoviricetes;Caudovirales;Podoviridae;Unknown_genus;Puniceispirillum phage HMO-2011	Temperate	52569	67	1	0	1	69.82
vRhyme_bin_2570	Uroviricota;Caudoviricetes;Caudovirales;Podoviridae;Unknown_genus;Puniceispirillum phage HMO-2011	Temperate	34636	42	0	0	0	50.07
vRhyme_bin_2098	Uroviricota;Caudoviricetes;Caudovirales;Podoviridae;Unknown_genus;Puniceispirillum phage HMO-2011	Temperate	38803	58	0	0	0	53.19
vRhyme_bin_1064	Uroviricota;Caudoviricetes;Caudovirales;Podoviridae;Unknown_genus;Puniceispirillum phage HMO-2011	Temperate	41236	57	1	1	0	55.95
y19-z5_282327	Uroviricota;Caudoviricetes;Caudovirales;Podoviridae;Unknown_genus;Puniceispirillum phage HMO-2011	Temperate	24513	34	0	0	0	31.07
aw14-fl_N168_L37939_C3.792209	Uroviricota;Caudoviricetes;Caudovirales;Podoviridae;Unknown_genus;Puniceispirillum phage HMO-2011	Temperate	37939	59	0	0	0	46.87
aw26-fl_N169_L56355_C3.045849	Uroviricota;Caudoviricetes;Caudovirales;Podoviridae;Unknown_genus;Puniceispirillum phage HMO-2011	Temperate	56355	76	1	1	0	64.79
aw2-fl_N148_L57036_C7.970391	Uroviricota;Caudoviricetes;Caudovirales;Podoviridae;Unknown_genus;Puniceispirillum phage HMO-2011	Temperate	57036	76	1	1	0	65.05
aw4-pa_N59_L56272_C3.869784	Uroviricota;Caudoviricetes;Caudovirales;Podoviridae;Unknown_genus;Puniceispirillum phage HMO-2011	Temperate	56272	75	1	1	0	64.71
aw11-fl_N43_L55383_C2.601871	Uroviricota;Caudoviricetes;Caudovirales;Podoviridae;Unknown_genus;Puniceispirillum phage HMO-2011	Temperate	55383	86	1	0	1	68.09
aw5-pa_N11_L57063_C2.729749	Uroviricota;Caudoviricetes;Caudovirales;Podoviridae;Unknown_genus;Puniceispirillum phage HMO-2011	Temperate	57063	76	1	1	0	65.53
vRhyme_bin_3188	Uroviricota;Caudoviricetes;Caudovirales;Autographiviridae;Pelagivirus;Unknown_species	Temperate	23115	25	0	0	0	42.48
aw11-fl_N132_L33580_C1.764685	Uroviricota;Caudoviricetes;Caudovirales;Autographiviridae;Unknown_genus;Unknown_species	Temperate	33580	43	0	0	0	64.9
aw11-pa_N256_L19096_C1.348674	Uroviricota;Caudoviricetes;Caudovirales;Autographiviridae;Unknown_genus;Unknown_species	Temperate	19096	26	1	1	0	33.14
aw14-fl_N1538_L13695_C1.145637	Uroviricota;Caudoviricetes;Caudovirales;Autographiviridae;Unknown_genus;Unknown_species	Temperate	13695	24	0	0	0	23.39
aw17-pa_N155_L45313_C406.894901	Uroviricota;Caudoviricetes;Caudovirales;Autographiviridae;Unknown_genus;Unknown_species	Temperate	45313	49	2	1	1	100
aw23-fl_N221_L42194_C1.696033	Uroviricota;Caudoviricetes;Caudovirales;Autographiviridae;Unknown_genus;Unknown_species	Temperate	42194	56	0	0	0	80.5
aw23-pa_N160_L45362_C4.943053	Uroviricota;Caudoviricetes;Caudovirales;Autographiviridae;Unknown_genus;Unknown_species	Temperate	45362	51	3	1	2	100
aw26-fl_N306_L42817_C1.921223	Uroviricota;Caudoviricetes;Caudovirales;Autographiviridae;Unknown_genus;Unknown_species	Temperate	42817	56	0	0	0	83.88
vRhyme_bin_2908	Uroviricota;Caudoviricetes;Caudovirales;Autographiviridae;Unknown_genus;Unknown_species	Temperate	33937	35	0	0	0	65.47
y19-z2_844046	Uroviricota;Caudoviricetes;Caudovirales;Autographiviridae;Unknown_genus;Unknown_species	Temperate	46239	53	1	1	0	86.37
aw11-fl_N930_L14186_C1.144107	Uroviricota;Caudoviricetes;Caudovirales;Unknown_family;Unknown_genus;Unknown_species	Temperate	14186	28	0	0	0	18.12
vRhyme_bin_2784	Uroviricota;Caudoviricetes;Caudovirales;Unknown_family;Unknown_genus;Unknown_species	Temperate	37860	53	0	0	0	48.27
aw3-fl_N143_L62648_C7.495066	Uroviricota;Caudoviricetes;Caudovirales;Podoviridae;Unknown_genus;Unknown_species	Temperate	62648	60	1	1	0	87.55
aw4-fl_N499_L31485_C2.092417	Uroviricota;Caudoviricetes;Caudovirales;Podoviridae;Unknown_genus;Unknown_species	Temperate	31485	28	0	0	0	59.98
vRhyme_bin_1801	Uroviricota;Caudoviricetes;Caudovirales;Podoviridae;Unknown_genus;Unknown_species	Temperate	29086	34	0	0	0	55.09
vRhyme_bin_2863	Uroviricota;Caudoviricetes;Caudovirales;Autographiviridae;Ayaqvirus;Ayaqvirus S45C18	Temperate	28539	33	0	0	0	52.46
aw17-pa_N316_L33273_C1.642913	Uroviricota;Caudoviricetes;Caudovirales;Siphoviridae;Unknown_genus;Synechococcus phage S-CBS4	Temperate	33273	34	0	0	0	22.99
aw23-pa_N31_L105604_C5.088730	Uroviricota;Caudoviricetes;Caudovirales;Siphoviridae;Unknown_genus;Unknown_species	Temperate	105604	171	3	2	1	72.99
aw9-pa_N312_L46757_C32.102917	Uroviricota;Caudoviricetes;Caudovirales;Siphoviridae;Unknown_genus;Unknown_species	Temperate	46757	82	2	1	1	100
aw9-pa_N340_L43938_C2.932779	Uroviricota;Caudoviricetes;Caudovirales;Siphoviridae;Unknown_genus;Unknown_species	Temperate	43938	66	2	0	2	51.23
vRhyme_bin_3223	Uroviricota;Caudoviricetes;Caudovirales;Autographiviridae;Kembevirus;Synechococcus virus SCBP2	Temperate	17811	19	0	0	0	36.52
vRhyme_bin_851	Uroviricota;Caudoviricetes;Caudovirales;Siphoviridae;Unknown_genus;Rhodobacter phage RC1	Temperate	29081	45	1	0	1	63.57
aw7-fl_N9446_L5918_C4.645312	Uroviricota;Caudoviricetes;Caudovirales;Siphoviridae;Unknown_genus;Rhizobium phage 16-3	Temperate	5918	9	0	0	0	5.38
vRhyme_bin_3699	Uroviricota;Caudoviricetes;Caudovirales;Podoviridae;Unknown_genus;Puniceispirillum phage HMO-2011	Temperate	16409	36	0	0	0	8.8
vRhyme_bin_3272	Uroviricota;Caudoviricetes;Caudovirales;Podoviridae;Unknown_genus;Puniceispirillum phage HMO-2011	Temperate	19664	21	0	0	0	26.02
vRhyme_bin_3060	Uroviricota;Caudoviricetes;Caudovirales;Podoviridae;Unknown_genus;Puniceispirillum phage HMO-2011	Temperate	11048	17	0	0	0	13.87
vRhyme_bin_1610	Uroviricota;Caudoviricetes;Caudovirales;Podoviridae;Unknown_genus;Puniceispirillum phage HMO-2011	Temperate	20638	21	0	0	0	29.41
y19-z5_1107250	Uroviricota;Caudoviricetes;Caudovirales;Podoviridae;Unknown_genus;Puniceispirillum phage HMO-2011	Temperate	13378	29	0	0	0	9.23
y19-z23_69606	Uroviricota;Caudoviricetes;Caudovirales;Podoviridae;Unknown_genus;Puniceispirillum phage HMO-2011	Temperate	15836	30	0	0	0	20.66
aw23-fl_N1685_L15318_C7.797972	Uroviricota;Caudoviricetes;Caudovirales;Podoviridae;Unknown_genus;Puniceispirillum phage HMO-2011	Temperate	15318	24	0	0	0	22.29
aw4-pa_N637_L26361_C6.708127	Uroviricota;Caudoviricetes;Caudovirales;Podoviridae;Unknown_genus;Puniceispirillum phage HMO-2011	Temperate	26361	33	0	0	0	31.73
aw3-pa_N7377_L10257_C1.676407	Uroviricota;Caudoviricetes;Caudovirales;Podoviridae;Unknown_genus;Puniceispirillum phage HMO-2011	Temperate	10257	13	0	0	0	9.19
aw26-fl_N5635_L10071_C1.247788	Uroviricota;Caudoviricetes;Caudovirales;Podoviridae;Unknown_genus;Puniceispirillum phage HMO-2011	Temperate	10071	13	0	0	0	13.68
aw26-fl_N186_L53800_C4.371453	Uroviricota;Caudoviricetes;Caudovirales;Podoviridae;Unknown_genus;Puniceispirillum phage HMO-2011	Temperate	53800	57	0	0	0	71.53
vRhyme_bin_1759	Uroviricota;Caudoviricetes;Caudovirales;Zobellviridae;Siovirus;Unknown_species	Temperate	13857	17	0	0	0	16.32
aw24-fl_N4055_L10580_C1.596288	Uroviricota;Caudoviricetes;Caudovirales;Autographiviridae;Pelagivirus;Unknown_species	Temperate	10580	14	0	0	0	14.51
aw23-pa_N187_L40474_C2.040053	Uroviricota;Caudoviricetes;Caudovirales;Autographiviridae;Unknown_genus;Unknown_species	Temperate	40474	39	0	0	0	81.04
aw26-fl_N911_L25012_C1.732409	Uroviricota;Caudoviricetes;Caudovirales;Autographiviridae;Unknown_genus;Unknown_species	Temperate	25012	29	0	0	0	40.48
y19-z10_1112765	Uroviricota;Caudoviricetes;Caudovirales;Autographiviridae;Unknown_genus;Unknown_species	Temperate	37205	35	0	0	0	74.87
aw2-fl_N535_L30749_C2.947783	Uroviricota;Caudoviricetes;Caudovirales;Myoviridae;Unknown_genus;Unknown_species	Temperate	30749	65	1	0	1	11.79
aw23-pa_N456_L24361_C2.572460	Uroviricota;Caudoviricetes;Caudovirales;Myoviridae;Unknown_genus;Unknown_species	Temperate	24361	39	0	0	0	39.37
aw5-pa_N74_L35567_C17.082111	Uroviricota;Caudoviricetes;Caudovirales;Myoviridae;Unknown_genus;Unknown_species	Temperate	35567	52	0	0	0	66.41
aw9-pa_N104_L109829_C1.584538_fragment_1	Uroviricota;Caudoviricetes;Caudovirales;Myoviridae;Unknown_genus;Unknown_species	Temperate	55403	34	0	0	0	16.82
aw9-pa_N274_L50053_C1.967552_fragment_2	Uroviricota;Caudoviricetes;Caudovirales;Myoviridae;Unknown_genus;Unknown_species	Temperate	32862	55	5	5	0	10.69
aw9-pa_N349_L43074_C1.184926_fragment_1	Uroviricota;Caudoviricetes;Caudovirales;Myoviridae;Unknown_genus;Unknown_species	Temperate	21292	29	0	0	0	37.94
aw9-pa_N67_L154652_C2.131869_fragment_1	Uroviricota;Caudoviricetes;Caudovirales;Myoviridae;Unknown_genus;Unknown_species	Temperate	24027	29	0	0	0	50.48
vRhyme_bin_1522	Uroviricota;Caudoviricetes;Caudovirales;Myoviridae;Unknown_genus;Unknown_species	Temperate	57788	77	5	2	3	27.27
vRhyme_bin_1845	Uroviricota;Caudoviricetes;Caudovirales;Myoviridae;Unknown_genus;Unknown_species	Temperate	60228	96	5	2	3	38.19
vRhyme_bin_2099	Uroviricota;Caudoviricetes;Caudovirales;Myoviridae;Unknown_genus;Unknown_species	Temperate	15671	12	0	0	0	25.58
vRhyme_bin_2723	Uroviricota;Caudoviricetes;Caudovirales;Myoviridae;Unknown_genus;Unknown_species	Temperate	50050	72	0	0	0	65.39
vRhyme_bin_2745	Uroviricota;Caudoviricetes;Caudovirales;Myoviridae;Unknown_genus;Unknown_species	Temperate	11292	18	1	0	1	13.14
vRhyme_bin_3428	Uroviricota;Caudoviricetes;Caudovirales;Myoviridae;Unknown_genus;Unknown_species	Temperate	24628	31	0	0	0	54.72
vRhyme_bin_3540	Uroviricota;Caudoviricetes;Caudovirales;Myoviridae;Unknown_genus;Unknown_species	Temperate	11445	14	1	1	0	4.88
vRhyme_bin_3703	Uroviricota;Caudoviricetes;Caudovirales;Myoviridae;Unknown_genus;Unknown_species	Temperate	20299	23	2	1	1	31.84
aw11-fl_N202_L28354_C6.388281	Uroviricota;Caudoviricetes;Caudovirales;Unknown_family;Unknown_genus;Unknown_species	Temperate	28354	42	0	0	0	31.84
aw11-fl_N512_L18444_C1.548070	Uroviricota;Caudoviricetes;Caudovirales;Unknown_family;Unknown_genus;Unknown_species	Temperate	18444	30	0	0	0	22.67
aw11-fl_N536_L18028_C1.391822	Uroviricota;Caudoviricetes;Caudovirales;Unknown_family;Unknown_genus;Unknown_species	Temperate	18028	26	0	0	0	23.63
aw11-fl_N72_L42009_C1.488038	Uroviricota;Caudoviricetes;Caudovirales;Unknown_family;Unknown_genus;Unknown_species	Temperate	42009	47	1	0	1	42.36
aw12-fl_N421_L18768_C2.178048	Uroviricota;Caudoviricetes;Caudovirales;Unknown_family;Unknown_genus;Unknown_species	Temperate	18768	22	1	0	1	27.63
aw12-fl_N82_L36993_C2.203602	Uroviricota;Caudoviricetes;Caudovirales;Unknown_family;Unknown_genus;Unknown_species	Temperate	36993	55	0	0	0	47.1
aw14-fl_N320_L27552_C2.024430	Uroviricota;Caudoviricetes;Caudovirales;Unknown_family;Unknown_genus;Unknown_species	Temperate	27552	41	1	0	1	44.52
aw16-fl_N390_L27668_C1.694637	Uroviricota;Caudoviricetes;Caudovirales;Unknown_family;Unknown_genus;Unknown_species	Temperate	27668	36	1	0	1	47.84
aw17-fl_N1746_L15562_C1.737415	Uroviricota;Caudoviricetes;Caudovirales;Unknown_family;Unknown_genus;Unknown_species	Temperate	15562	26	0	0	0	13.63
aw17-fl_N1809_L15303_C2.209344	Uroviricota;Caudoviricetes;Caudovirales;Unknown_family;Unknown_genus;Unknown_species	Temperate	15303	26	0	0	0	22.77
aw17-pa_N1113_L17961_C2.701413	Uroviricota;Caudoviricetes;Caudovirales;Unknown_family;Unknown_genus;Unknown_species	Temperate	17961	31	1	0	1	18.18
aw17-pa_N2081_L13801_C2.278119	Uroviricota;Caudoviricetes;Caudovirales;Unknown_family;Unknown_genus;Unknown_species	Temperate	13801	15	0	0	0	16.64
aw17-pa_N239_L38329_C1.659494	Uroviricota;Caudoviricetes;Caudovirales;Unknown_family;Unknown_genus;Unknown_species	Temperate	38329	45	0	0	0	57.78
aw17-pa_N265_L36050_C10.438605	Uroviricota;Caudoviricetes;Caudovirales;Unknown_family;Unknown_genus;Unknown_species	Temperate	36050	45	0	0	0	49.16
aw17-pa_N3660_L11003_C1.119437	Uroviricota;Caudoviricetes;Caudovirales;Unknown_family;Unknown_genus;Unknown_species	Temperate	11003	26	0	0	0	8.3
aw17-pa_N566_L24977_C2.743501	Uroviricota;Caudoviricetes;Caudovirales;Unknown_family;Unknown_genus;Unknown_species	Temperate	24977	31	0	0	0	41.15
aw2-fl_N2205_L15415_C1.315018	Uroviricota;Caudoviricetes;Caudovirales;Unknown_family;Unknown_genus;Unknown_species	Temperate	15415	27	0	0	0	10.63
aw2-fl_N2210_L15401_C1.047466	Uroviricota;Caudoviricetes;Caudovirales;Unknown_family;Unknown_genus;Unknown_species	Temperate	15401	19	0	0	0	20.19
aw2-fl_N492_L32013_C2.694976	Uroviricota;Caudoviricetes;Caudovirales;Unknown_family;Unknown_genus;Unknown_species	Temperate	32013	52	0	0	0	18.63
aw2-fl_N529_L30889_C42.804532	Uroviricota;Caudoviricetes;Caudovirales;Unknown_family;Unknown_genus;Unknown_species	Temperate	30889	41	0	0	0	53.84
aw2-fl_N554_L30179_C39.121989	Uroviricota;Caudoviricetes;Caudovirales;Unknown_family;Unknown_genus;Unknown_species	Temperate	30179	51	1	0	1	39.97
aw2-fl_N673_L27443_C21.172097	Uroviricota;Caudoviricetes;Caudovirales;Unknown_family;Unknown_genus;Unknown_species	Temperate	27443	32	3	0	3	35.61
aw2-pa_N1434_L22739_C1.412922	Uroviricota;Caudoviricetes;Caudovirales;Unknown_family;Unknown_genus;Unknown_species	Temperate	22739	28	0	0	0	30.24
aw2-pa_N213_L55435_C2.748102_fragment_1	Uroviricota;Caudoviricetes;Caudovirales;Unknown_family;Unknown_genus;Unknown_species	Temperate	33487	31	1	0	1	16.62
aw2-pa_N3998_L13765_C1.173046	Uroviricota;Caudoviricetes;Caudovirales;Unknown_family;Unknown_genus;Unknown_species	Temperate	13765	18	0	0	0	16.81
aw2-pa_N494_L37721_C43.360510	Uroviricota;Caudoviricetes;Caudovirales;Unknown_family;Unknown_genus;Unknown_species	Temperate	37721	48	0	0	0	66.63
aw2-pa_N564_L35488_C2.889454	Uroviricota;Caudoviricetes;Caudovirales;Unknown_family;Unknown_genus;Unknown_species	Temperate	35488	55	0	0	0	47.45
aw2-pa_N785_L30043_C41.618498	Uroviricota;Caudoviricetes;Caudovirales;Unknown_family;Unknown_genus;Unknown_species	Temperate	30043	44	0	0	0	40.84
aw23-fl_N320_L35137_C3.370037	Uroviricota;Caudoviricetes;Caudovirales;Unknown_family;Unknown_genus;Unknown_species	Temperate	35137	44	1	0	1	49.45
aw23-fl_N59_L74741_C5.526336	Uroviricota;Caudoviricetes;Caudovirales;Unknown_family;Unknown_genus;Unknown_species	Temperate	74741	111	2	0	2	95.84
aw23-pa_N2581_L10175_C1.087381	Uroviricota;Caudoviricetes;Caudovirales;Unknown_family;Unknown_genus;Unknown_species	Temperate	10175	15	0	0	0	11.52
aw24-fl_N109_L61315_C2.040188	Uroviricota;Caudoviricetes;Caudovirales;Unknown_family;Unknown_genus;Unknown_species	Temperate	61315	58	2	1	1	72.12
aw24-fl_N118_L58357_C30.910184	Uroviricota;Caudoviricetes;Caudovirales;Unknown_family;Unknown_genus;Unknown_species	Temperate	58357	68	2	2	0	53.06
aw24-pa_N105_L44091_C3.352379	Uroviricota;Caudoviricetes;Caudovirales;Unknown_family;Unknown_genus;Unknown_species	Temperate	44091	66	1	0	1	70.15
aw26-fl_N1956_L17006_C2.018307	Uroviricota;Caudoviricetes;Caudovirales;Unknown_family;Unknown_genus;Unknown_species	Temperate	17006	26	0	0	0	13.71
aw26-fl_N507_L33328_C1.151532	Uroviricota;Caudoviricetes;Caudovirales;Unknown_family;Unknown_genus;Unknown_species	Temperate	33328	45	0	0	0	58.87
aw3-fl_N170_L59492_C1.795721_fragment_2	Uroviricota;Caudoviricetes;Caudovirales;Unknown_family;Unknown_genus;Unknown_species	Temperate	42639	52	1	0	1	59.71
aw3-pa_N221_L59974_C1.831955	Uroviricota;Caudoviricetes;Caudovirales;Unknown_family;Unknown_genus;Unknown_species	Temperate	59974	82	3	0	3	59.26
aw3-pa_N5_L403399_C4.146251_fragment_3	Uroviricota;Caudoviricetes;Caudovirales;Unknown_family;Unknown_genus;Unknown_species	Temperate	40355	68	1	0	1	48.39
aw3-pa_N5638_L11843_C1.353534	Uroviricota;Caudoviricetes;Caudovirales;Unknown_family;Unknown_genus;Unknown_species	Temperate	11843	14	0	0	0	13.48
aw3-pa_N596_L36372_C3.589874	Uroviricota;Caudoviricetes;Caudovirales;Unknown_family;Unknown_genus;Unknown_species	Temperate	36372	51	0	0	0	45.5
aw3-pa_N82_L97272_C2.975480_fragment_1	Uroviricota;Caudoviricetes;Caudovirales;Unknown_family;Unknown_genus;Unknown_species	Temperate	84792	96	6	3	3	21.52
aw4-fl_N265_L39282_C2.266530	Uroviricota;Caudoviricetes;Caudovirales;Unknown_family;Unknown_genus;Unknown_species	Temperate	39282	65	0	0	0	64.73
aw4-fl_N279_L38252_C1.735738	Uroviricota;Caudoviricetes;Caudovirales;Unknown_family;Unknown_genus;Unknown_species	Temperate	38252	61	4	0	4	50.68
aw4-fl_N78_L61416_C3.352820	Uroviricota;Caudoviricetes;Caudovirales;Unknown_family;Unknown_genus;Unknown_species	Temperate	61416	60	2	1	1	72.22
aw4-fl_N860_L25123_C1.971835	Uroviricota;Caudoviricetes;Caudovirales;Unknown_family;Unknown_genus;Unknown_species	Temperate	25123	42	1	0	1	23.88
aw4-fl_N913_L24533_C8.790052	Uroviricota;Caudoviricetes;Caudovirales;Unknown_family;Unknown_genus;Unknown_species	Temperate	24533	32	0	0	0	31.52
aw4-pa_N44_L60645_C1.776595	Uroviricota;Caudoviricetes;Caudovirales;Unknown_family;Unknown_genus;Unknown_species	Temperate	60645	81	0	0	0	62.35
aw4-pa_N5477_L10793_C2.156479	Uroviricota;Caudoviricetes;Caudovirales;Unknown_family;Unknown_genus;Unknown_species	Temperate	10793	20	2	1	1	4.86
aw4-pa_N799_L24171_C1.793379	Uroviricota;Caudoviricetes;Caudovirales;Unknown_family;Unknown_genus;Unknown_species	Temperate	24171	32	0	0	0	30.09
aw5-fl_N1201_L16429_C0.863698	Uroviricota;Caudoviricetes;Caudovirales;Unknown_family;Unknown_genus;Unknown_species	Temperate	16429	23	0	0	0	20.47
aw5-fl_N165_L35722_C2.157691	Uroviricota;Caudoviricetes;Caudovirales;Unknown_family;Unknown_genus;Unknown_species	Temperate	35722	53	1	0	1	40.12
aw5-fl_N1963_L13337_C1.516957	Uroviricota;Caudoviricetes;Caudovirales;Unknown_family;Unknown_genus;Unknown_species	Temperate	13337	23	0	0	0	13.43
aw5-fl_N316_L28224_C1.683454	Uroviricota;Caudoviricetes;Caudovirales;Unknown_family;Unknown_genus;Unknown_species	Temperate	28224	57	4	4	0	17.26
aw5-fl_N3347_L10679_C1.121778	Uroviricota;Caudoviricetes;Caudovirales;Unknown_family;Unknown_genus;Unknown_species	Temperate	10679	16	0	0	0	13.85
aw5-fl_N3638_L10301_C0.857676	Uroviricota;Caudoviricetes;Caudovirales;Unknown_family;Unknown_genus;Unknown_species	Temperate	10301	19	0	0	0	12.33
aw5-fl_N3885_L10009_C1.376746	Uroviricota;Caudoviricetes;Caudovirales;Unknown_family;Unknown_genus;Unknown_species	Temperate	10009	8	0	0	0	14.01
aw5-fl_N98_L43293_C1.379465	Uroviricota;Caudoviricetes;Caudovirales;Unknown_family;Unknown_genus;Unknown_species	Temperate	43293	54	0	0	0	43.87
aw7-fl_N103_L42481_C8.082944	Uroviricota;Caudoviricetes;Caudovirales;Unknown_family;Unknown_genus;Unknown_species	Temperate	42481	50	1	0	1	75.21
aw7-fl_N1915_L11760_C5.903464	Uroviricota;Caudoviricetes;Caudovirales;Unknown_family;Unknown_genus;Unknown_species	Temperate	11760	22	0	0	0	9.4
aw7-fl_N2715_L10059_C2.206404	Uroviricota;Caudoviricetes;Caudovirales;Unknown_family;Unknown_genus;Unknown_species	Temperate	10059	22	0	0	0	7.3
aw8-fl_N94_L49102_C4.615845	Uroviricota;Caudoviricetes;Caudovirales;Unknown_family;Unknown_genus;Unknown_species	Temperate	49102	67	0	0	0	67.53
aw8-pa_N1389_L10069_C1.301147	Uroviricota;Caudoviricetes;Caudovirales;Unknown_family;Unknown_genus;Unknown_species	Temperate	10069	20	1	0	1	9.03
aw9-fl_N50_L48346_C6.169352	Uroviricota;Caudoviricetes;Caudovirales;Unknown_family;Unknown_genus;Unknown_species	Temperate	48346	67	0	0	0	66.49
aw9-fl_N72_L42159_C1.942401	Uroviricota;Caudoviricetes;Caudovirales;Unknown_family;Unknown_genus;Unknown_species	Temperate	42159	48	1	0	1	42.51
aw9-pa_N216_L59457_C7.004601	Uroviricota;Caudoviricetes;Caudovirales;Unknown_family;Unknown_genus;Unknown_species	Temperate	59457	78	2	1	1	70.07
aw9-pa_N293_L48399_C3.215135	Uroviricota;Caudoviricetes;Caudovirales;Unknown_family;Unknown_genus;Unknown_species	Temperate	48399	67	0	0	0	66.57
aw9-pa_N53_L171135_C5.061711_fragment_2	Uroviricota;Caudoviricetes;Caudovirales;Unknown_family;Unknown_genus;Unknown_species	Temperate	16446	22	1	0	1	33.27
vRhyme_bin_1101	Uroviricota;Caudoviricetes;Caudovirales;Unknown_family;Unknown_genus;Unknown_species	Temperate	43799	44	0	0	0	58.01
vRhyme_bin_1355	Uroviricota;Caudoviricetes;Caudovirales;Unknown_family;Unknown_genus;Unknown_species	Temperate	14564	29	1	0	1	15.6
vRhyme_bin_1376	Uroviricota;Caudoviricetes;Caudovirales;Unknown_family;Unknown_genus;Unknown_species	Temperate	54304	66	0	0	0	53.28
vRhyme_bin_1582	Uroviricota;Caudoviricetes;Caudovirales;Unknown_family;Unknown_genus;Unknown_species	Temperate	44555	52	2	0	2	78.88
vRhyme_bin_1614	Uroviricota;Caudoviricetes;Caudovirales;Unknown_family;Unknown_genus;Unknown_species	Temperate	33472	42	1	0	1	41.49
vRhyme_bin_1736	Uroviricota;Caudoviricetes;Caudovirales;Unknown_family;Unknown_genus;Unknown_species	Temperate	180592	238	2	1	1	93.97
vRhyme_bin_1738	Uroviricota;Caudoviricetes;Caudovirales;Unknown_family;Unknown_genus;Unknown_species	Temperate	45970	67	2	0	2	54.83
vRhyme_bin_1765	Uroviricota;Caudoviricetes;Caudovirales;Unknown_family;Unknown_genus;Unknown_species	Temperate	51524	55	0	0	0	57.75
vRhyme_bin_1950	Uroviricota;Caudoviricetes;Caudovirales;Unknown_family;Unknown_genus;Unknown_species	Temperate	23457	21	0	0	0	30.38
vRhyme_bin_1962	Uroviricota;Caudoviricetes;Caudovirales;Unknown_family;Unknown_genus;Unknown_species	Temperate	35851	55	1	1	0	44.29
vRhyme_bin_2080	Uroviricota;Caudoviricetes;Caudovirales;Unknown_family;Unknown_genus;Unknown_species	Temperate	11986	19	0	0	0	10.46
vRhyme_bin_2153	Uroviricota;Caudoviricetes;Caudovirales;Unknown_family;Unknown_genus;Unknown_species	Temperate	44046	49	0	0	0	56.65
vRhyme_bin_2264	Uroviricota;Caudoviricetes;Caudovirales;Unknown_family;Unknown_genus;Unknown_species	Temperate	115464	149	12	0	12	71.6
vRhyme_bin_2558	Uroviricota;Caudoviricetes;Caudovirales;Unknown_family;Unknown_genus;Unknown_species	Temperate	31456	31	0	0	0	46.73
vRhyme_bin_2774	Uroviricota;Caudoviricetes;Caudovirales;Unknown_family;Unknown_genus;Unknown_species	Temperate	11236	21	0	0	0	14.23
vRhyme_bin_3161	Uroviricota;Caudoviricetes;Caudovirales;Unknown_family;Unknown_genus;Unknown_species	Temperate	25665	39	0	0	0	38.85
vRhyme_bin_3341	Uroviricota;Caudoviricetes;Caudovirales;Unknown_family;Unknown_genus;Unknown_species	Temperate	34219	46	0	0	0	43.57
vRhyme_bin_3349	Uroviricota;Caudoviricetes;Caudovirales;Unknown_family;Unknown_genus;Unknown_species	Temperate	17151	27	1	1	0	7.53
vRhyme_bin_3445	Uroviricota;Caudoviricetes;Caudovirales;Unknown_family;Unknown_genus;Unknown_species	Temperate	11017	16	0	0	0	12.11
vRhyme_bin_3478	Uroviricota;Caudoviricetes;Caudovirales;Unknown_family;Unknown_genus;Unknown_species	Temperate	10991	15	0	0	0	15.24
vRhyme_bin_3590	Uroviricota;Caudoviricetes;Caudovirales;Unknown_family;Unknown_genus;Unknown_species	Temperate	40448	46	1	0	1	60.85
vRhyme_bin_500	Uroviricota;Caudoviricetes;Caudovirales;Unknown_family;Unknown_genus;Unknown_species	Temperate	35680	43	1	0	1	38.07
y19-z2_1057237	Uroviricota;Caudoviricetes;Caudovirales;Unknown_family;Unknown_genus;Unknown_species	Temperate	33533	47	1	0	1	59.59
y19-z2_720080	Uroviricota;Caudoviricetes;Caudovirales;Unknown_family;Unknown_genus;Unknown_species	Temperate	33651	46	1	0	1	60.91
y19-z24_86552	Uroviricota;Caudoviricetes;Caudovirales;Unknown_family;Unknown_genus;Unknown_species	Temperate	46452	51	1	1	0	53.51
aw17-fl_N153_L52488_C16.395046	Uroviricota;Caudoviricetes;Caudovirales;Podoviridae;Unknown_genus;Unknown_species	Temperate	52488	73	0	0	0	68.37
aw17-pa_N113_L54208_C41.991883	Uroviricota;Caudoviricetes;Caudovirales;Podoviridae;Unknown_genus;Unknown_species	Temperate	54208	79	0	0	0	70.61
aw2-pa_N413_L41034_C2.741047	Uroviricota;Caudoviricetes;Caudovirales;Podoviridae;Unknown_genus;Unknown_species	Temperate	41034	42	0	0	0	53.46
aw23-fl_N1627_L15577_C1.516181	Uroviricota;Caudoviricetes;Caudovirales;Podoviridae;Unknown_genus;Unknown_species	Temperate	15577	25	0	0	0	14.55
aw24-fl_N112_L61043_C2.395922	Uroviricota;Caudoviricetes;Caudovirales;Podoviridae;Unknown_genus;Unknown_species	Temperate	61043	70	0	0	0	75.42
aw26-fl_N407_L37084_C1.622047	Uroviricota;Caudoviricetes;Caudovirales;Podoviridae;Unknown_genus;Unknown_species	Temperate	37084	35	0	0	0	51.42
aw3-pa_N126_L77822_C128.715760	Uroviricota;Caudoviricetes;Caudovirales;Podoviridae;Unknown_genus;Unknown_species	Temperate	77822	110	0	0	0	100
aw9-pa_N339_L43986_C1.425637_fragment_1	Uroviricota;Caudoviricetes;Caudovirales;Podoviridae;Unknown_genus;Unknown_species	Temperate	34820	43	0	0	0	66.15
vRhyme_bin_1199	Uroviricota;Caudoviricetes;Caudovirales;Podoviridae;Unknown_genus;Unknown_species	Temperate	35024	49	1	0	1	43.69
vRhyme_bin_2643	Uroviricota;Caudoviricetes;Caudovirales;Podoviridae;Unknown_genus;Unknown_species	Temperate	17484	19	0	0	0	27.17
vRhyme_bin_2893	Uroviricota;Caudoviricetes;Caudovirales;Podoviridae;Unknown_genus;Unknown_species	Temperate	18355	25	1	0	1	34.89
aw11-fl_N78_L41089_C16.818490	Uroviricota;Caudoviricetes;Caudovirales;Siphoviridae;Unknown_genus;Unknown_species	Temperate	41089	50	0	0	0	87.85
aw11-fl_N90_L39510_C3.181982	Uroviricota;Caudoviricetes;Caudovirales;Siphoviridae;Unknown_genus;Unknown_species	Temperate	39510	60	1	0	1	60.92
aw11-pa_N34_L38805_C1.971508	Uroviricota;Caudoviricetes;Caudovirales;Siphoviridae;Unknown_genus;Unknown_species	Temperate	38805	47	1	0	1	59.33
aw12-fl_N47_L44240_C2.687167_fragment_1	Uroviricota;Caudoviricetes;Caudovirales;Siphoviridae;Unknown_genus;Unknown_species	Temperate	36033	45	1	0	1	54.3
aw14-fl_N1152_L15603_C1.427759	Uroviricota;Caudoviricetes;Caudovirales;Siphoviridae;Unknown_genus;Unknown_species	Temperate	15603	18	0	0	0	19.35
aw17-fl_N1182_L19065_C1.832981	Uroviricota;Caudoviricetes;Caudovirales;Siphoviridae;Unknown_genus;Unknown_species	Temperate	19065	33	3	2	1	17.95
aw17-fl_N3512_L10997_C3.501196	Uroviricota;Caudoviricetes;Caudovirales;Siphoviridae;Unknown_genus;Unknown_species	Temperate	10997	22	0	0	0	11.57
aw2-fl_N228_L46381_C1.995027_fragment_1	Uroviricota;Caudoviricetes;Caudovirales;Siphoviridae;Unknown_genus;Unknown_species	Temperate	27978	37	1	0	1	41.58
aw2-fl_N591_L29390_C1.290572	Uroviricota;Caudoviricetes;Caudovirales;Siphoviridae;Unknown_genus;Unknown_species	Temperate	29390	49	1	0	1	45.67
aw2-pa_N1513_L22242_C2.317251_fragment_1	Uroviricota;Caudoviricetes;Caudovirales;Siphoviridae;Unknown_genus;Unknown_species	Temperate	13176	15	1	0	1	21.05
aw2-pa_N537_L36413_C2.532740_fragment_1	Uroviricota;Caudoviricetes;Caudovirales;Siphoviridae;Unknown_genus;Unknown_species	Temperate	23905	29	2	0	2	34.79
aw2-pa_N5565_L11748_C2.274417	Uroviricota;Caudoviricetes;Caudovirales;Siphoviridae;Unknown_genus;Unknown_species	Temperate	11748	23	0	0	0	14.12
aw23-fl_N123_L55790_C2.690638_fragment_1	Uroviricota;Caudoviricetes;Caudovirales;Siphoviridae;Unknown_genus;Unknown_species	Temperate	38803	49	1	0	1	58.38
aw23-pa_N1096_L15176_C2.234899	Uroviricota;Caudoviricetes;Caudovirales;Siphoviridae;Unknown_genus;Unknown_species	Temperate	15176	17	1	0	1	13.5
aw23-pa_N119_L56416_C2.253140_fragment_1	Uroviricota;Caudoviricetes;Caudovirales;Siphoviridae;Unknown_genus;Unknown_species	Temperate	36528	42	0	0	0	49.69
aw23-pa_N627_L20278_C1.277554	Uroviricota;Caudoviricetes;Caudovirales;Siphoviridae;Unknown_genus;Unknown_species	Temperate	20278	32	0	0	0	24.34
aw23-pa_N915_L16768_C2.125293	Uroviricota;Caudoviricetes;Caudovirales;Siphoviridae;Unknown_genus;Unknown_species	Temperate	16768	24	1	1	0	13.66
aw23-pa_N985_L16158_C4.681929	Uroviricota;Caudoviricetes;Caudovirales;Siphoviridae;Unknown_genus;Unknown_species	Temperate	16158	25	1	0	1	14.01
aw24-fl_N190_L45298_C1.485134_fragment_1	Uroviricota;Caudoviricetes;Caudovirales;Siphoviridae;Unknown_genus;Unknown_species	Temperate	13190	17	0	0	0	20.42
aw24-fl_N242_L41109_C1.534893	Uroviricota;Caudoviricetes;Caudovirales;Siphoviridae;Unknown_genus;Unknown_species	Temperate	41109	57	0	0	0	61.71
aw24-pa_N135_L39574_C1.094000_fragment_1	Uroviricota;Caudoviricetes;Caudovirales;Siphoviridae;Unknown_genus;Unknown_species	Temperate	11126	14	0	0	0	17.84
aw24-pa_N141_L38625_C1.617798_fragment_1	Uroviricota;Caudoviricetes;Caudovirales;Siphoviridae;Unknown_genus;Unknown_species	Temperate	17008	17	0	0	0	32.05
aw24-pa_N430_L23947_C5.636902_fragment_1	Uroviricota;Caudoviricetes;Caudovirales;Siphoviridae;Unknown_genus;Unknown_species	Temperate	13289	17	0	0	0	20.14
aw24-pa_N812_L18334_C1.564508	Uroviricota;Caudoviricetes;Caudovirales;Siphoviridae;Unknown_genus;Unknown_species	Temperate	18334	33	2	0	2	29.61
aw26-fl_N748_L27960_C2.562534_fragment_1	Uroviricota;Caudoviricetes;Caudovirales;Siphoviridae;Unknown_genus;Unknown_species	Temperate	12369	13	0	0	0	18.57
aw3-fl_N1542_L20822_C1.276154	Uroviricota;Caudoviricetes;Caudovirales;Siphoviridae;Unknown_genus;Unknown_species	Temperate	20822	28	2	0	2	30.04
aw3-pa_N228_L59549_C10.233886	Uroviricota;Caudoviricetes;Caudovirales;Siphoviridae;Unknown_genus;Unknown_species	Temperate	59549	89	0	0	0	73.67
aw3-pa_N5205_L12315_C2.803413	Uroviricota;Caudoviricetes;Caudovirales;Siphoviridae;Unknown_genus;Unknown_species	Temperate	12315	29	0	0	0	13.59
aw3-pa_N566_L37128_C2.353396	Uroviricota;Caudoviricetes;Caudovirales;Siphoviridae;Unknown_genus;Unknown_species	Temperate	37128	52	2	2	0	69.92
aw3-pa_N588_L36636_C2.546523	Uroviricota;Caudoviricetes;Caudovirales;Siphoviridae;Unknown_genus;Unknown_species	Temperate	36636	46	0	0	0	67.35
aw4-fl_N2881_L15122_C4.466822	Uroviricota;Caudoviricetes;Caudovirales;Siphoviridae;Unknown_genus;Unknown_species	Temperate	15122	29	0	0	0	15.75
aw4-fl_N303_L37264_C5.813690	Uroviricota;Caudoviricetes;Caudovirales;Siphoviridae;Unknown_genus;Unknown_species	Temperate	37264	51	2	2	0	70.18
aw4-fl_N3476_L13919_C2.684817	Uroviricota;Caudoviricetes;Caudovirales;Siphoviridae;Unknown_genus;Unknown_species	Temperate	13919	24	0	0	0	18.29
aw4-fl_N517_L31036_C14.827914	Uroviricota;Caudoviricetes;Caudovirales;Siphoviridae;Unknown_genus;Unknown_species	Temperate	31036	44	1	0	1	41.04
aw4-fl_N786_L25888_C5.025542_fragment_1	Uroviricota;Caudoviricetes;Caudovirales;Siphoviridae;Unknown_genus;Unknown_species	Temperate	10479	27	1	0	1	5.73
aw4-pa_N242_L37144_C2.735581	Uroviricota;Caudoviricetes;Caudovirales;Siphoviridae;Unknown_genus;Unknown_species	Temperate	37144	49	2	2	0	69.95
aw4-pa_N2892_L14288_C3.875786	Uroviricota;Caudoviricetes;Caudovirales;Siphoviridae;Unknown_genus;Unknown_species	Temperate	14288	29	0	0	0	14.89
aw5-fl_N31_L59551_C2.206213	Uroviricota;Caudoviricetes;Caudovirales;Siphoviridae;Unknown_genus;Unknown_species	Temperate	59551	89	0	0	0	73.68
aw5-fl_N796_L19443_C4.743684	Uroviricota;Caudoviricetes;Caudovirales;Siphoviridae;Unknown_genus;Unknown_species	Temperate	19443	26	0	0	0	28.77
aw5-pa_N1366_L11514_C1.034074	Uroviricota;Caudoviricetes;Caudovirales;Siphoviridae;Unknown_genus;Unknown_species	Temperate	11514	21	0	0	0	13.87
aw5-pa_N1563_L10867_C6.006611	Uroviricota;Caudoviricetes;Caudovirales;Siphoviridae;Unknown_genus;Unknown_species	Temperate	10867	11	0	0	0	7.31
aw5-pa_N321_L20390_C8.671520	Uroviricota;Caudoviricetes;Caudovirales;Siphoviridae;Unknown_genus;Unknown_species	Temperate	20390	37	1	0	1	28.5
aw7-fl_N217_L30800_C2.450885	Uroviricota;Caudoviricetes;Caudovirales;Siphoviridae;Unknown_genus;Unknown_species	Temperate	20128	24	1	0	1	34.21
aw7-fl_N45_L61600_C9.973289	Uroviricota;Caudoviricetes;Caudovirales;Siphoviridae;Unknown_genus;Unknown_species	Temperate	61600	97	1	0	1	87.33
aw7-pa_N27_L77281_C1.697553_fragment_1	Uroviricota;Caudoviricetes;Caudovirales;Siphoviridae;Unknown_genus;Unknown_species	Temperate	35499	44	2	0	2	53.41
aw8-pa_N4_L376112_C3.494967_fragment_2	Uroviricota;Caudoviricetes;Caudovirales;Siphoviridae;Unknown_genus;Unknown_species	Temperate	43978	56	4	0	4	67.24
aw9-fl_N1302_L13914_C1.385436	Uroviricota;Caudoviricetes;Caudovirales;Siphoviridae;Unknown_genus;Unknown_species	Temperate	13914	22	0	0	0	19.11
aw9-fl_N1772_L12364_C5.602190	Uroviricota;Caudoviricetes;Caudovirales;Siphoviridae;Unknown_genus;Unknown_species	Temperate	12364	22	0	0	0	16.24
aw9-pa_N242_L55113_C4.745772_fragment_2	Uroviricota;Caudoviricetes;Caudovirales;Siphoviridae;Unknown_genus;Unknown_species	Temperate	15516	19	0	0	0	22.6
aw9-pa_N51_L172035_C2.253234_fragment_2	Uroviricota;Caudoviricetes;Caudovirales;Siphoviridae;Unknown_genus;Unknown_species	Temperate	60721	99	1	0	1	83.01
vRhyme_bin_1401	Uroviricota;Caudoviricetes;Caudovirales;Siphoviridae;Unknown_genus;Unknown_species	Temperate	18628	29	0	0	0	32.87
vRhyme_bin_1901	Uroviricota;Caudoviricetes;Caudovirales;Siphoviridae;Unknown_genus;Unknown_species	Temperate	21725	29	0	0	0	26.97
vRhyme_bin_2154	Uroviricota;Caudoviricetes;Caudovirales;Siphoviridae;Unknown_genus;Unknown_species	Temperate	35691	38	0	0	0	56.23
vRhyme_bin_2742	Uroviricota;Caudoviricetes;Caudovirales;Siphoviridae;Unknown_genus;Unknown_species	Temperate	14335	18	0	0	0	9.13
vRhyme_bin_2898	Uroviricota;Caudoviricetes;Caudovirales;Siphoviridae;Unknown_genus;Unknown_species	Temperate	22664	32	0	0	0	24.5
vRhyme_bin_2958	Uroviricota;Caudoviricetes;Caudovirales;Siphoviridae;Unknown_genus;Unknown_species	Temperate	15687	24	0	0	0	17.27
vRhyme_bin_3195	Uroviricota;Caudoviricetes;Caudovirales;Siphoviridae;Unknown_genus;Unknown_species	Temperate	19075	24	1	0	1	28
vRhyme_bin_3246	Uroviricota;Caudoviricetes;Caudovirales;Siphoviridae;Unknown_genus;Unknown_species	Temperate	22515	42	1	0	1	13.3
vRhyme_bin_3459	Uroviricota;Caudoviricetes;Caudovirales;Siphoviridae;Unknown_genus;Unknown_species	Temperate	13822	18	0	0	0	21.42
aw16-fl_N16888_L4737_C1.259219	Phixviricota;Malgrandaviricetes;Petitvirales;Microviridae;Unknown_genus;Unknown_species	Lytic	4737	7	0	0	0	79.3
aw17-fl_N23711_L4309_C2.733620	Phixviricota;Malgrandaviricetes;Petitvirales;Microviridae;Unknown_genus;Unknown_species	Lytic	4309	5	0	0	0	72.14
aw3-fl_N30656_L4173_C3.036826	Phixviricota;Malgrandaviricetes;Petitvirales;Microviridae;Unknown_genus;Unknown_species	Lytic	4173	6	0	0	0	69.87
aw7-fl_N15979_L4715_C2.707498	Phixviricota;Malgrandaviricetes;Petitvirales;Microviridae;Unknown_genus;Unknown_species	Lytic	4715	7	0	0	0	78.94
aw16-fl_N21442_L4232_C0.530572	Phixviricota;Malgrandaviricetes;Petitvirales;Microviridae;Unknown_genus;Gokushovirinae Fen7875_21	Lytic	4232	5	0	0	0	70.85
aw7-fl_N88_L45116_C4.571184	Uroviricota;Caudoviricetes;Caudovirales;Myoviridae;Unknown_genus;Unknown_species	Lytic	45116	81	1	0	1	74.46
vRhyme_bin_2671	Uroviricota;Caudoviricetes;Caudovirales;Myoviridae;Unknown_genus;Unknown_species	Lytic	34299	56	0	0	0	56.4
y19-z24_1308893	Uroviricota;Caudoviricetes;Caudovirales;Myoviridae;Unknown_genus;Unknown_species	Lytic	10889	16	0	0	0	19.57
vRhyme_bin_3072	Uroviricota;Caudoviricetes;Caudovirales;Myoviridae;Citexvirus;Unknown_species	Lytic	19203	20	0	0	0	41.46
vRhyme_bin_3657	Uroviricota;Caudoviricetes;Caudovirales;Podoviridae;Firingavirus;Ralstonia virus RSK1	Lytic	12304	13	0	0	0	27.04
vRhyme_bin_2944	Uroviricota;Caudoviricetes;Caudovirales;Podoviridae;Uetakevirus;Unknown_species	Lytic	31063	25	0	0	0	62.38
aw17-fl_N702_L24779_C4.501704	Uroviricota;Caudoviricetes;Caudovirales;Autographiviridae;Tangaroavirus;Unknown_species	Lytic	24779	19	1	1	0	47.07
aw4-fl_N1197_L21971_C1.947125	Uroviricota;Caudoviricetes;Caudovirales;Zobellviridae;Siovirus;Unknown_species	Lytic	21971	22	0	0	0	39.77
vRhyme_bin_2873	Uroviricota;Caudoviricetes;Caudovirales;Zobellviridae;Siovirus;Unknown_species	Lytic	39730	51	0	0	0	69.38
y19-z23_1035609	Uroviricota;Caudoviricetes;Caudovirales;Zobellviridae;Siovirus;Unknown_species	Lytic	10643	14	0	0	0	20.3
y19-z23_670283	Uroviricota;Caudoviricetes;Caudovirales;Zobellviridae;Siovirus;Unknown_species	Lytic	17858	16	0	0	0	35.7
vRhyme_bin_2864	Uroviricota;Caudoviricetes;Caudovirales;Autographiviridae;Pelagivirus;Unknown_species	Lytic	11936	12	0	0	0	21.23
aw17-fl_N433_L31847_C7.056841	Uroviricota;Caudoviricetes;Caudovirales;Autographiviridae;Unknown_genus;Unknown_species	Lytic	31847	27	0	0	0	63.1
aw17-pa_N2447_L12959_C73.899782	Uroviricota;Caudoviricetes;Caudovirales;Autographiviridae;Unknown_genus;Unknown_species	Lytic	12959	21	0	0	0	24.63
aw17-pa_N689_L22543_C2.624955	Uroviricota;Caudoviricetes;Caudovirales;Autographiviridae;Unknown_genus;Unknown_species	Lytic	22543	29	0	0	0	42.89
aw23-fl_N308_L35780_C8.588590	Uroviricota;Caudoviricetes;Caudovirales;Autographiviridae;Unknown_genus;Unknown_species	Lytic	35780	36	0	0	0	67.67
aw24-fl_N328_L34903_C1.495313	Uroviricota;Caudoviricetes;Caudovirales;Autographiviridae;Unknown_genus;Unknown_species	Lytic	34903	46	0	0	0	65.5
aw26-fl_N1781_L17928_C1.543340	Uroviricota;Caudoviricetes;Caudovirales;Autographiviridae;Unknown_genus;Unknown_species	Lytic	17928	16	0	0	0	35.73
aw4-fl_N181_L45142_C6.943463	Uroviricota;Caudoviricetes;Caudovirales;Autographiviridae;Unknown_genus;Unknown_species	Lytic	45142	51	1	1	0	82.93
aw5-fl_N157_L36216_C2.743357	Uroviricota;Caudoviricetes;Caudovirales;Autographiviridae;Unknown_genus;Unknown_species	Lytic	36216	40	1	1	0	66.28
aw5-pa_N105_L32708_C2.817440	Uroviricota;Caudoviricetes;Caudovirales;Autographiviridae;Unknown_genus;Unknown_species	Lytic	32708	31	1	1	0	58.54
aw9-pa_N362_L42294_C4.350298	Uroviricota;Caudoviricetes;Caudovirales;Autographiviridae;Unknown_genus;Unknown_species	Lytic	42294	51	0	0	0	100
vRhyme_bin_2046	Uroviricota;Caudoviricetes;Caudovirales;Autographiviridae;Unknown_genus;Unknown_species	Lytic	37132	45	1	0	1	71.32
vRhyme_bin_2129	Uroviricota;Caudoviricetes;Caudovirales;Autographiviridae;Unknown_genus;Unknown_species	Lytic	46327	63	0	0	0	87.93
vRhyme_bin_2715	Uroviricota;Caudoviricetes;Caudovirales;Autographiviridae;Unknown_genus;Unknown_species	Lytic	14783	21	0	0	0	25.42
vRhyme_bin_2905	Uroviricota;Caudoviricetes;Caudovirales;Autographiviridae;Unknown_genus;Unknown_species	Lytic	20650	21	0	0	0	39.6
vRhyme_bin_2929	Uroviricota;Caudoviricetes;Caudovirales;Autographiviridae;Unknown_genus;Unknown_species	Lytic	40604	44	0	0	0	74.27
vRhyme_bin_2962	Uroviricota;Caudoviricetes;Caudovirales;Autographiviridae;Unknown_genus;Unknown_species	Lytic	25289	23	1	1	0	48.04
vRhyme_bin_3011	Uroviricota;Caudoviricetes;Caudovirales;Autographiviridae;Unknown_genus;Unknown_species	Lytic	34200	41	0	0	0	65.49
vRhyme_bin_3061	Uroviricota;Caudoviricetes;Caudovirales;Autographiviridae;Unknown_genus;Unknown_species	Lytic	20291	22	0	0	0	39.91
vRhyme_bin_3216	Uroviricota;Caudoviricetes;Caudovirales;Autographiviridae;Unknown_genus;Unknown_species	Lytic	26551	30	0	0	0	52.86
y19-z17_606101	Uroviricota;Caudoviricetes;Caudovirales;Autographiviridae;Unknown_genus;Unknown_species	Lytic	43342	55	0	0	0	81.89
y19-z2_465287	Uroviricota;Caudoviricetes;Caudovirales;Autographiviridae;Unknown_genus;Unknown_species	Lytic	12767	16	1	1	0	22.85
y19-z5_368972	Uroviricota;Caudoviricetes;Caudovirales;Autographiviridae;Unknown_genus;Unknown_species	Lytic	43110	56	0	0	0	81.46
y19-z8_45106	Uroviricota;Caudoviricetes;Caudovirales;Autographiviridae;Unknown_genus;Unknown_species	Lytic	16420	23	0	0	0	30.34
aw2-pa_N988_L26797_C2.156580	Uroviricota;Caudoviricetes;Caudovirales;Unknown_family;Unknown_genus;Unknown_species	Lytic	26797	38	0	0	0	44.23
vRhyme_bin_1261	Uroviricota;Caudoviricetes;Caudovirales;Unknown_family;Unknown_genus;Unknown_species	Lytic	19948	21	0	0	0	43.56
vRhyme_bin_1436	Uroviricota;Caudoviricetes;Caudovirales;Unknown_family;Unknown_genus;Unknown_species	Lytic	46454	58	0	0	0	56.21
vRhyme_bin_2801	Uroviricota;Caudoviricetes;Caudovirales;Unknown_family;Unknown_genus;Unknown_species	Lytic	16263	16	0	0	0	34.41
vRhyme_bin_3235	Uroviricota;Caudoviricetes;Caudovirales;Unknown_family;Unknown_genus;Unknown_species	Lytic	42069	35	0	0	0	76.9
vRhyme_bin_3875	Uroviricota;Caudoviricetes;Caudovirales;Unknown_family;Unknown_genus;Unknown_species	Lytic	10936	11	0	0	0	24.19
aw17-fl_N1518_L16781_C1.594512	Uroviricota;Caudoviricetes;Caudovirales;Podoviridae;Unknown_genus;Unknown_species	Lytic	16781	18	0	0	0	33.73
aw23-fl_N369_L32933_C3.315552	Uroviricota;Caudoviricetes;Caudovirales;Podoviridae;Unknown_genus;Unknown_species	Lytic	32933	61	0	0	0	56.38
aw8-fl_N578_L20485_C1.418017	Uroviricota;Caudoviricetes;Caudovirales;Podoviridae;Unknown_genus;Unknown_species	Lytic	20485	24	0	0	0	38.2
vRhyme_bin_3819	Uroviricota;Caudoviricetes;Caudovirales;Podoviridae;Unknown_genus;Unknown_species	Lytic	25332	40	0	0	0	53.28
vRhyme_bin_2973	Uroviricota;Caudoviricetes;Caudovirales;Zobellviridae;Unknown_genus;Unknown_species	Lytic	41101	42	0	0	0	75.21
vRhyme_bin_1162	Uroviricota;Caudoviricetes;Caudovirales;Podoviridae;Myxoctovirus;Myxococcus virus Mx8	Lytic	31620	46	0	0	0	65.44
vRhyme_bin_1325	Uroviricota;Caudoviricetes;Caudovirales;Zobellviridae;Siovirus;Lentibacter virus vB_LenP_ICBM2	Lytic	25976	38	0	0	0	41.7
vRhyme_bin_1752	Uroviricota;Caudoviricetes;Caudovirales;Zobellviridae;Siovirus;Lentibacter virus vB_LenP_ICBM2	Lytic	22059	19	0	0	0	40.39
vRhyme_bin_2553	Uroviricota;Caudoviricetes;Caudovirales;Zobellviridae;Siovirus;Lentibacter virus vB_LenP_ICBM2	Lytic	34346	47	0	0	0	59.54
vRhyme_bin_3180	Uroviricota;Caudoviricetes;Caudovirales;Zobellviridae;Siovirus;Lentibacter virus vB_LenP_ICBM2	Lytic	30940	40	0	0	0	52.18
aw11-pa_N249_L19242_C1.394612	Uroviricota;Caudoviricetes;Caudovirales;Podoviridae;Rauchvirus;Bordetella virus BPP1	Lytic	19242	21	1	0	1	36.07
aw14-fl_N395_L25220_C2.081577	Uroviricota;Caudoviricetes;Caudovirales;Podoviridae;Rauchvirus;Bordetella virus BPP1	Lytic	25220	21	0	0	0	48.68
aw5-pa_N1102_L12426_C1.076917	Uroviricota;Caudoviricetes;Caudovirales;Autographiviridae;Ayaqvirus;Ayaqvirus S45C18	Lytic	12426	18	0	0	0	24.92
vRhyme_bin_2975	Uroviricota;Caudoviricetes;Caudovirales;Autographiviridae;Ayaqvirus;Ayaqvirus S45C18	Lytic	41877	43	1	0	1	82.4
vRhyme_bin_970	Uroviricota;Caudoviricetes;Caudovirales;Siphoviridae;Unknown_genus;Verrucomicrobia phage P8625	Lytic	23538	26	1	0	1	33.98
aw14-fl_N621_L20931_C7.021630	Uroviricota;Caudoviricetes;Caudovirales;Siphoviridae;Unknown_genus;Verrucomicrobia phage P8625	Lytic	20931	31	1	0	1	31.18
aw11-fl_N1078_L13381_C2.517580	Uroviricota;Caudoviricetes;Caudovirales;Siphoviridae;Unknown_genus;Verrucomicrobia phage P8625	Lytic	13381	20	1	0	1	14.15
vRhyme_bin_2754	Uroviricota;Caudoviricetes;Caudovirales;Siphoviridae;Unknown_genus;Synechococcus phage S-CBS4	Lytic	43882	55	0	0	0	45.97
vRhyme_bin_2226	Uroviricota;Caudoviricetes;Caudovirales;Siphoviridae;Unknown_genus;Synechococcus phage S-CBS4	Lytic	17704	27	0	0	0	27.76
aw23-fl_N170_L47811_C4.244170	Uroviricota;Caudoviricetes;Caudovirales;Siphoviridae;Unknown_genus;Synechococcus phage S-CBS4	Lytic	47811	63	0	0	0	56.66
vRhyme_bin_2712	Uroviricota;Caudoviricetes;Caudovirales;Siphoviridae;Unknown_genus;Synechococcus phage S-CBS2	Lytic	24440	30	0	0	0	17.43
vRhyme_bin_2144	Uroviricota;Caudoviricetes;Caudovirales;Siphoviridae;Unknown_genus;Synechococcus phage S-CBS2	Lytic	35602	43	0	0	0	44.45
vRhyme_bin_1444	Uroviricota;Caudoviricetes;Caudovirales;Siphoviridae;Unknown_genus;Synechococcus phage S-CBS2	Lytic	35265	67	0	0	0	30.46
aw2-pa_N5164_L12165_C1.011464	Uroviricota;Caudoviricetes;Caudovirales;Siphoviridae;Unknown_genus;Synechococcus phage S-CBS2	Lytic	12165	16	1	0	1	10.48
aw9-pa_N220_L58188_C3.962333	Uroviricota;Caudoviricetes;Caudovirales;Siphoviridae;Pamexvirus;Pseudomonas virus PaMx74	Lytic	58188	74	0	0	0	77.24
aw5-fl_N115_L40815_C6.351086	Uroviricota;Caudoviricetes;Caudovirales;Siphoviridae;Nickievirus;Pseudomonas virus nickie	Lytic	40815	49	0	0	0	34.71
aw2-pa_N472_L38877_C4.500103	Uroviricota;Caudoviricetes;Caudovirales;Siphoviridae;Unknown_genus;Unknown_species	Lytic	38877	65	1	0	1	63.14
aw9-pa_N341_L43916_C3.995912	Uroviricota;Caudoviricetes;Caudovirales;Siphoviridae;Unknown_genus;Unknown_species	Lytic	43916	58	0	0	0	68.5
vRhyme_bin_1588	Uroviricota;Caudoviricetes;Caudovirales;Siphoviridae;Unknown_genus;Unknown_species	Lytic	21467	30	1	1	0	29.47
vRhyme_bin_2767	Uroviricota;Caudoviricetes;Caudovirales;Siphoviridae;Unknown_genus;Unknown_species	Lytic	24697	38	0	0	0	29.23
vRhyme_bin_2791	Uroviricota;Caudoviricetes;Caudovirales;Siphoviridae;Unknown_genus;Unknown_species	Lytic	48566	76	1	0	1	38.03
vRhyme_bin_3670	Uroviricota;Caudoviricetes;Caudovirales;Siphoviridae;Unknown_genus;Unknown_species	Lytic	26909	26	0	0	0	40.73
aw7-fl_N998_L15498_C1.758701	Uroviricota;Caudoviricetes;Caudovirales;Siphoviridae;Unknown_genus;Cyanophage PSS2	Lytic	15498	29	1	0	1	15.65
y19-z26_574276	Uroviricota;Caudoviricetes;Caudovirales;Siphoviridae;Unknown_genus;Cellulophaga phage phi10:1	Lytic	11055	17	0	0	0	18.02
vRhyme_bin_3491	Uroviricota;Caudoviricetes;Caudovirales;Myoviridae;Unknown_genus;Unknown_species	Lytic	81485	110	0	0	0	87.88
vRhyme_bin_2722	Uroviricota;Caudoviricetes;Caudovirales;Unknown_family;Unknown_genus;Unknown_species	Lytic	36843	42	0	0	0	49.98
aw4-fl_N513_L31098_C1.655420	Uroviricota;Caudoviricetes;Caudovirales;Siphoviridae;Unknown_genus;Unknown_species	Lytic	31098	35	0	0	0	43.58
aw2-fl_N2253_L15275_C3.583905	Uroviricota;Caudoviricetes;Caudovirales;Podoviridae;Unknown_genus;Xanthomonas citri phage CP2	Lytic	15275	14	0	0	0	6.21
aw4-pa_N1538_L18578_C1.253211	Uroviricota;Caudoviricetes;Caudovirales;Podoviridae;Unknown_genus;Xanthomonas citri phage CP2	Lytic	18578	11	0	0	0	7.37
aw7-pa_N7557_L7322_C1.627936	Hofneiviricota;Faserviricetes;Tubulavirales;Inoviridae;Versovirus;Vibrio virus VfO3K6	Lytic	7322	9	1	0	1	72.42
y19-z12_500224	Uroviricota;Caudoviricetes;Caudovirales;Myoviridae;Schizotequatrovirus;Vibrio virus KVP40	Lytic	10184	10	0	0	0	4.94
aw14-fl_N2852_L10453_C3.208987	Uroviricota;Caudoviricetes;Caudovirales;Schitoviridae;Nahantvirus;Vibrio virus 49C7	Lytic	10453	19	0	0	0	11.56
aw3-pa_N7684_L10038_C3.791545	Uroviricota;Caudoviricetes;Caudovirales;Siphoviridae;Unknown_genus;Verrucomicrobia phage P8625	Lytic	10038	13	0	0	0	16.75
vRhyme_bin_2580	Unknown_phylum;Unknown_class;Unknown_order;Unknown_family;Unknown_genus;uncultured Mediterranean phage	Lytic	19232	20	2	0	2	36.33
aw26-fl_N4050_L11860_C1.042615	Unknown_phylum;Unknown_class;Unknown_order;Unknown_family;Unknown_genus;uncultured Mediterranean phage	Lytic	11860	4	0	0	0	24.56
aw11-fl_N1290_L12389_C1.305007	Uroviricota;Caudoviricetes;Caudovirales;Podoviridae;Unknown_genus;uncultured crAssphage	Lytic	12389	9	0	0	0	9.59
aw17-fl_N768_L23682_C40.307493	Uroviricota;Caudoviricetes;Caudovirales;Myoviridae;Cymopoleiavirus;Synechococcus virus SWAM2	Lytic	23682	8	0	0	0	10.74
aw12-fl_N1163_L12204_C1.751346	Uroviricota;Caudoviricetes;Caudovirales;Autographiviridae;Igirivirus;Synechococcus virus STIP37	Lytic	12204	6	0	0	0	24.36
aw24-fl_N2262_L13721_C1.826615	Uroviricota;Caudoviricetes;Caudovirales;Autographiviridae;Igirivirus;Synechococcus virus STIP37	Lytic	13721	6	0	0	0	28.43
aw4-fl_N1858_L18254_C1.630386	Uroviricota;Caudoviricetes;Caudovirales;Myoviridae;Tamkungvirus;Synechococcus virus ST4	Lytic	18254	11	0	0	0	9.31
vRhyme_bin_1339	Uroviricota;Caudoviricetes;Caudovirales;Myoviridae;Tamkungvirus;Synechococcus virus ST4	Lytic	172549	221	17	9	8	80.15
aw3-pa_N5260_L12264_C1.380901	Uroviricota;Caudoviricetes;Caudovirales;Myoviridae;Llyrvirus;Synechococcus virus SSKS1	Lytic	12264	10	0	0	0	8.38
vRhyme_bin_1293	Uroviricota;Caudoviricetes;Caudovirales;Myoviridae;Llyrvirus;Synechococcus virus SSKS1	Lytic	22803	32	2	0	2	10.35
vRhyme_bin_2924	Uroviricota;Caudoviricetes;Caudovirales;Myoviridae;Llyrvirus;Synechococcus virus SSKS1	Lytic	41217	40	1	0	1	18.33
vRhyme_bin_945	Uroviricota;Caudoviricetes;Caudovirales;Myoviridae;Llyrvirus;Synechococcus virus SSKS1	Lytic	23105	12	0	0	0	11.35
vRhyme_bin_610	Uroviricota;Caudoviricetes;Caudovirales;Myoviridae;Ahtivirus;Synechococcus virus SShM2	Lytic	17743	12	0	0	0	9.47
aw4-pa_N3083_L13873_C1.989815	Uroviricota;Caudoviricetes;Caudovirales;Autographiviridae;Kajamvirus;Synechococcus virus SRIP1	Lytic	13873	7	0	0	0	28.4
aw5-pa_N883_L13534_C1.217349	Uroviricota;Caudoviricetes;Caudovirales;Autographiviridae;Kajamvirus;Synechococcus virus SRIP1	Lytic	13534	7	1	1	0	27.71
vRhyme_bin_1947	Uroviricota;Caudoviricetes;Caudovirales;Autographiviridae;Kajamvirus;Synechococcus virus SRIP1	Lytic	20404	19	1	1	0	38.48
vRhyme_bin_2625	Uroviricota;Caudoviricetes;Caudovirales;Autographiviridae;Kajamvirus;Synechococcus virus SRIP1	Lytic	20473	8	0	0	0	42.49
vRhyme_bin_932	Uroviricota;Caudoviricetes;Caudovirales;Myoviridae;Nerrivikvirus;Synechococcus virus SRIM2	Lytic	35323	35	1	1	0	17.75
vRhyme_bin_934	Uroviricota;Caudoviricetes;Caudovirales;Myoviridae;Nerrivikvirus;Synechococcus virus SRIM2	Lytic	19053	26	2	0	2	9.2
vRhyme_bin_2948	Uroviricota;Caudoviricetes;Caudovirales;Autographiviridae;Kembevirus;Synechococcus virus SCBP2	Lytic	16457	13	0	0	0	34.43
aw14-fl_N2718_L10693_C2.241151	Uroviricota;Caudoviricetes;Caudovirales;Myoviridae;Kanaloavirus;Synechococcus virus SCAM9	Lytic	10693	11	0	0	0	4.63
aw9-fl_N2146_L11492_C1.323009	Uroviricota;Caudoviricetes;Caudovirales;Myoviridae;Kanaloavirus;Synechococcus virus SCAM9	Lytic	11492	11	1	0	1	2.05
aw7-fl_N1126_L14680_C1.450560	Uroviricota;Caudoviricetes;Caudovirales;Myoviridae;Charybdisvirus;Synechococcus virus SCAM3	Lytic	14680	10	0	0	0	6.69
aw23-fl_N254_L39919_C5.431293	Uroviricota;Caudoviricetes;Caudovirales;Myoviridae;Anaposvirus;Synechococcus virus SCAM1	Lytic	39919	27	1	1	0	18.73
aw23-fl_N3319_L11232_C5.118505	Uroviricota;Caudoviricetes;Caudovirales;Myoviridae;Anaposvirus;Synechococcus virus SCAM1	Lytic	11232	8	0	0	0	5.51
aw23-fl_N4046_L10186_C5.615767	Uroviricota;Caudoviricetes;Caudovirales;Myoviridae;Anaposvirus;Synechococcus virus SCAM1	Lytic	10186	11	1	1	0	4.49
aw24-pa_N1106_L15939_C2.178346	Uroviricota;Caudoviricetes;Caudovirales;Myoviridae;Anaposvirus;Synechococcus virus SCAM1	Lytic	15939	6	0	0	0	7.37
aw24-pa_N1519_L13820_C2.687578	Uroviricota;Caudoviricetes;Caudovirales;Myoviridae;Anaposvirus;Synechococcus virus SCAM1	Lytic	13820	25	1	0	1	6.75
aw24-pa_N2030_L12155_C2.314350	Uroviricota;Caudoviricetes;Caudovirales;Myoviridae;Anaposvirus;Synechococcus virus SCAM1	Lytic	12155	14	4	2	2	5.09
aw24-pa_N684_L19804_C2.534685	Uroviricota;Caudoviricetes;Caudovirales;Myoviridae;Anaposvirus;Synechococcus virus SCAM1	Lytic	19804	34	3	2	1	8.94
aw7-pa_N3705_L10003_C1.149858	Uroviricota;Caudoviricetes;Caudovirales;Myoviridae;Anaposvirus;Synechococcus virus SCAM1	Lytic	10003	9	0	0	0	5.01
aw7-pa_N788_L19175_C1.354578	Uroviricota;Caudoviricetes;Caudovirales;Myoviridae;Anaposvirus;Synechococcus virus SCAM1	Lytic	19175	28	1	0	1	8.88
aw8-fl_N1858_L12135_C1.447868	Uroviricota;Caudoviricetes;Caudovirales;Myoviridae;Anaposvirus;Synechococcus virus SCAM1	Lytic	12135	19	0	0	0	6.04
vRhyme_bin_1663	Uroviricota;Caudoviricetes;Caudovirales;Myoviridae;Anaposvirus;Synechococcus virus SCAM1	Lytic	16291	15	0	0	0	7.53
aw17-fl_N2863_L12165_C37.577089	Uroviricota;Caudoviricetes;Caudovirales;Autographiviridae;Qadamvirus;Synechococcus virus SB28	Lytic	12165	4	0	0	0	24.86
vRhyme_bin_1061	Uroviricota;Caudoviricetes;Caudovirales;Myoviridae;Bellamyvirus;Synechococcus virus Bellamy	Lytic	16558	16	0	0	0	8.59
vRhyme_bin_3606	Uroviricota;Caudoviricetes;Caudovirales;Myoviridae;Bellamyvirus;Synechococcus virus Bellamy	Lytic	10877	13	0	0	0	4.92
vRhyme_bin_1515	Uroviricota;Caudoviricetes;Caudovirales;Myoviridae;Atlauavirus;Synechococcus virus AC2014fSyn7803C8	Lytic	41778	36	0	0	0	18.69
vRhyme_bin_3689	Uroviricota;Caudoviricetes;Caudovirales;Myoviridae;Atlauavirus;Synechococcus virus AC2014fSyn7803C8	Lytic	16087	32	3	0	3	7.29
aw11-pa_N547_L14695_C1.700714	Uroviricota;Caudoviricetes;Caudovirales;Myoviridae;Unknown_genus;Synechococcus phage syn9	Lytic	14695	19	2	0	2	7.31
vRhyme_bin_1270	Uroviricota;Caudoviricetes;Caudovirales;Myoviridae;Unknown_genus;Synechococcus phage syn9	Lytic	54747	55	4	4	0	27.47
aw11-pa_N501_L15175_C1.869152	Uroviricota;Caudoviricetes;Caudovirales;Myoviridae;Unknown_genus;Synechococcus phage syn9	Lytic	15175	18	3	1	2	7.57
aw9-pa_N381_L40667_C6.128367	Uroviricota;Caudoviricetes;Caudovirales;Myoviridae;Unknown_genus;Synechococcus phage syn9	Lytic	40667	46	4	3	1	20.21
aw11-fl_N710_L15981_C4.110635	Uroviricota;Caudoviricetes;Caudovirales;Myoviridae;Unknown_genus;Synechococcus phage syn9	Lytic	15981	22	4	3	1	8.02
aw11-pa_N1290_L10304_C1.515476	Uroviricota;Caudoviricetes;Caudovirales;Myoviridae;Unknown_genus;Synechococcus phage syn9	Lytic	10304	13	2	2	0	5.07
aw12-fl_N55_L41475_C3.610211	Uroviricota;Caudoviricetes;Caudovirales;Myoviridae;Unknown_genus;Synechococcus phage syn9	Lytic	41475	13	0	0	0	21.47
aw12-fl_N1353_L11476_C2.768438	Uroviricota;Caudoviricetes;Caudovirales;Myoviridae;Libanvirus;Synechococcus phage S-WAM1	Lytic	11476	9	0	0	0	6.24
aw14-fl_N1929_L12472_C1.808667	Uroviricota;Caudoviricetes;Caudovirales;Myoviridae;Libanvirus;Synechococcus phage S-WAM1	Lytic	12472	11	1	0	1	5.96
aw24-pa_N3140_L10037_C2.646216	Uroviricota;Caudoviricetes;Caudovirales;Myoviridae;Libanvirus;Synechococcus phage S-WAM1	Lytic	10037	13	0	0	0	4.67
aw4-fl_N6979_L10209_C1.220492	Uroviricota;Caudoviricetes;Caudovirales;Myoviridae;Libanvirus;Synechococcus phage S-WAM1	Lytic	10209	23	2	0	2	4.77
aw9-fl_N1535_L13075_C3.256101	Uroviricota;Caudoviricetes;Caudovirales;Myoviridae;Libanvirus;Synechococcus phage S-WAM1	Lytic	13075	9	0	0	0	6.7
aw9-fl_N1584_L12935_C3.349625	Uroviricota;Caudoviricetes;Caudovirales;Myoviridae;Libanvirus;Synechococcus phage S-WAM1	Lytic	12935	22	4	2	2	6.6
aw9-pa_N1693_L15997_C2.383617	Uroviricota;Caudoviricetes;Caudovirales;Myoviridae;Libanvirus;Synechococcus phage S-WAM1	Lytic	15997	21	3	1	2	7.38
aw9-pa_N443_L37015_C6.129663	Uroviricota;Caudoviricetes;Caudovirales;Myoviridae;Libanvirus;Synechococcus phage S-WAM1	Lytic	37015	44	4	2	2	18.29
vRhyme_bin_1033	Uroviricota;Caudoviricetes;Caudovirales;Myoviridae;Libanvirus;Synechococcus phage S-WAM1	Lytic	72651	67	3	0	3	36.22
aw9-fl_N2083_L11640_C2.003561	Uroviricota;Caudoviricetes;Caudovirales;Myoviridae;Unknown_genus;Synechococcus phage S-SSM7	Lytic	11640	10	0	0	0	4.86
vRhyme_bin_218	Uroviricota;Caudoviricetes;Caudovirales;Myoviridae;Unknown_genus;Synechococcus phage S-SSM7	Lytic	15797	12	0	0	0	6.92
vRhyme_bin_1564	Uroviricota;Caudoviricetes;Caudovirales;Myoviridae;Unknown_genus;Synechococcus phage S-SSM7	Lytic	71510	51	2	2	0	33.98
aw17-pa_N1181_L17503_C4.441816	Uroviricota;Caudoviricetes;Caudovirales;Myoviridae;Unknown_genus;Synechococcus phage S-SSM7	Lytic	17503	7	0	0	0	7.68
aw17-fl_N103_L60849_C2.797470	Uroviricota;Caudoviricetes;Caudovirales;Myoviridae;Unknown_genus;Synechococcus phage S-SSM7	Lytic	60849	44	5	4	1	28.66
aw9-pa_N3688_L10295_C1.781078	Uroviricota;Caudoviricetes;Caudovirales;Myoviridae;Unknown_genus;Synechococcus phage S-SSM7	Lytic	10295	9	0	0	0	4.71
aw9-pa_N2131_L14084_C2.278355	Uroviricota;Caudoviricetes;Caudovirales;Myoviridae;Unknown_genus;Synechococcus phage S-SSM7	Lytic	14084	6	0	0	0	6.32
aw17-pa_N1506_L15806_C2.271956	Uroviricota;Caudoviricetes;Caudovirales;Myoviridae;Unknown_genus;Synechococcus phage S-SSM7	Lytic	15806	24	7	4	3	6.84
vRhyme_bin_97	Uroviricota;Caudoviricetes;Caudovirales;Myoviridae;Unknown_genus;Synechococcus phage S-SSM7	Lytic	11200	13	4	3	1	5.1
aw12-fl_N966_L13101_C1.550717	Uroviricota;Caudoviricetes;Caudovirales;Myoviridae;Bellamyvirus;Synechococcus phage S-SM2	Lytic	13101	12	1	0	1	6.31
vRhyme_bin_1227	Uroviricota;Caudoviricetes;Caudovirales;Myoviridae;Bellamyvirus;Synechococcus phage S-SM2	Lytic	10107	10	0	0	0	9
vRhyme_bin_2544	Uroviricota;Caudoviricetes;Caudovirales;Myoviridae;Bellamyvirus;Synechococcus phage S-SM2	Lytic	23307	22	0	0	0	10.45
vRhyme_bin_437	Uroviricota;Caudoviricetes;Caudovirales;Myoviridae;Bellamyvirus;Synechococcus phage S-SM2	Lytic	68633	64	5	2	3	33.04
vRhyme_bin_440	Uroviricota;Caudoviricetes;Caudovirales;Myoviridae;Bellamyvirus;Synechococcus phage S-SM2	Lytic	23686	23	0	0	0	10.79
aw17-pa_N3438_L11283_C10.535676	Uroviricota;Caudoviricetes;Caudovirales;Myoviridae;Cymopoleiavirus;Synechococcus phage S-RSM4	Lytic	11283	4	0	0	0	5.84
aw2-pa_N7178_L10361_C1.138167	Uroviricota;Caudoviricetes;Caudovirales;Myoviridae;Cymopoleiavirus;Synechococcus phage S-RSM4	Lytic	10361	4	0	0	0	5.32
aw4-fl_N5939_L10960_C1.117604	Uroviricota;Caudoviricetes;Caudovirales;Myoviridae;Cymopoleiavirus;Synechococcus phage S-RSM4	Lytic	10960	9	0	0	0	5.54
vRhyme_bin_1491	Uroviricota;Caudoviricetes;Caudovirales;Myoviridae;Cymopoleiavirus;Synechococcus phage S-RSM4	Lytic	43494	37	2	1	1	21.22
vRhyme_bin_3487	Uroviricota;Caudoviricetes;Caudovirales;Myoviridae;Cymopoleiavirus;Synechococcus phage S-RSM4	Lytic	15877	9	1	0	1	7.16
vRhyme_bin_627	Uroviricota;Caudoviricetes;Caudovirales;Myoviridae;Cymopoleiavirus;Synechococcus phage S-RSM4	Lytic	61575	58	1	0	1	29.35
vRhyme_bin_3145	Uroviricota;Caudoviricetes;Caudovirales;Myoviridae;Unknown_genus;Synechococcus phage S-CRM01	Lytic	17300	15	0	0	0	8.87
aw2-fl_N2336_L15027_C28.520134	Uroviricota;Caudoviricetes;Caudovirales;Siphoviridae;Unknown_genus;Synechococcus phage S-CBS4	Lytic	15027	17	0	0	0	24.24
aw9-fl_N1325_L13804_C1.190246	Uroviricota;Caudoviricetes;Caudovirales;Siphoviridae;Unknown_genus;Synechococcus phage S-CBS4	Lytic	13804	19	0	0	0	15.6
vRhyme_bin_3851	Uroviricota;Caudoviricetes;Caudovirales;Siphoviridae;Unknown_genus;Synechococcus phage S-CBS2	Lytic	10067	9	0	0	0	4.76
vRhyme_bin_3829	Uroviricota;Caudoviricetes;Caudovirales;Siphoviridae;Unknown_genus;Synechococcus phage S-CBS2	Lytic	11701	16	0	0	0	8.18
vRhyme_bin_2585	Uroviricota;Caudoviricetes;Caudovirales;Siphoviridae;Unknown_genus;Synechococcus phage S-CBS2	Lytic	15095	12	0	0	0	16.41
aw17-fl_N2661_L12584_C1.111263	Uroviricota;Caudoviricetes;Caudovirales;Siphoviridae;Unknown_genus;Synechococcus phage S-CBS2	Lytic	12584	16	0	0	0	14.5
aw4-fl_N5864_L11025_C0.933474	Uroviricota;Caudoviricetes;Caudovirales;Siphoviridae;Unknown_genus;Synechococcus phage S-CBS2	Lytic	11025	15	0	0	0	15.37
aw23-fl_N1066_L19243_C1.665097	Uroviricota;Caudoviricetes;Caudovirales;Siphoviridae;Unknown_genus;Synechococcus phage S-CBS2	Lytic	19243	18	0	0	0	17.63
aw2-pa_N5302_L12015_C7.086474	Uroviricota;Caudoviricetes;Caudovirales;Siphoviridae;Unknown_genus;Synechococcus phage S-CBS2	Lytic	12015	7	0	0	0	6.46
aw11-pa_N877_L12119_C1.359490	Uroviricota;Caudoviricetes;Caudovirales;Siphoviridae;Unknown_genus;Synechococcus phage S-CBS2	Lytic	12119	13	0	0	0	10.76
aw9-pa_N1704_L15963_C1.866128	Uroviricota;Caudoviricetes;Caudovirales;Siphoviridae;Unknown_genus;Synechococcus phage S-CBS2	Lytic	15963	17	0	0	0	14.17
vRhyme_bin_196	Uroviricota;Caudoviricetes;Caudovirales;Myoviridae;Unknown_genus;Synechococcus phage ACG-2014i	Lytic	30217	16	1	1	0	16.9
vRhyme_bin_3539	Uroviricota;Caudoviricetes;Caudovirales;Podoviridae;Unknown_genus;Sulfitobacter phage NYA-2014a	Lytic	14103	13	1	0	1	27.67
y19-z26_170148	Uroviricota;Caudoviricetes;Caudovirales;Siphoviridae;Tigunavirus;Streptomyces virus TG1	Lytic	4428	6	0	0	0	4.61
aw5-pa_N1279_L11788_C1.799331	Uroviricota;Caudoviricetes;Caudovirales;Siphoviridae;Samistivirus;Streptomyces virus Mildred21	Lytic	11788	15	0	0	0	8.51
vRhyme_bin_3446	Uroviricota;Caudoviricetes;Caudovirales;Siphoviridae;Karimacvirus;Streptomyces virus Karimac	Lytic	13546	24	0	0	0	7.15
aw4-fl_N1340_L21027_C1.581388	Uroviricota;Caudoviricetes;Caudovirales;Podoviridae;Immanueltrevirus;Streptomyces virus Immanuel3	Lytic	21027	21	0	0	0	17.78
aw17-fl_N136_L53979_C2.744095	Uroviricota;Caudoviricetes;Caudovirales;Myoviridae;Borockvirus;Streptomyces virus BRock	Lytic	53979	98	3	1	2	55.11
aw17-pa_N2078_L13807_C2.940643	Uroviricota;Caudoviricetes;Caudovirales;Myoviridae;Borockvirus;Streptomyces virus BRock	Lytic	13807	13	0	0	0	6.97
aw17-pa_N3156_L11690_C1.628557	Uroviricota;Caudoviricetes;Caudovirales;Myoviridae;Borockvirus;Streptomyces virus BRock	Lytic	11690	5	0	0	0	6.09
aw2-pa_N5396_L11900_C1.324301	Uroviricota;Caudoviricetes;Caudovirales;Myoviridae;Borockvirus;Streptomyces virus BRock	Lytic	11900	9	0	0	0	5.34
aw23-fl_N682_L23923_C1.851067	Uroviricota;Caudoviricetes;Caudovirales;Myoviridae;Borockvirus;Streptomyces virus BRock	Lytic	23923	38	0	0	0	16.89
aw3-pa_N5398_L12108_C2.391954	Uroviricota;Caudoviricetes;Caudovirales;Myoviridae;Borockvirus;Streptomyces virus BRock	Lytic	12108	14	0	0	0	6.11
vRhyme_bin_2941	Uroviricota;Caudoviricetes;Caudovirales;Myoviridae;Borockvirus;Streptomyces virus BRock	Lytic	43104	69	2	1	1	23.86
y19-z26_1229555	Uroviricota;Caudoviricetes;Caudovirales;Siphoviridae;Delepquintavirus;Stenotrophomonas virus DLP5	Lytic	12144	18	1	0	1	9.47
y19-z3_495206	Uroviricota;Caudoviricetes;Caudovirales;Siphoviridae;Delepquintavirus;Stenotrophomonas virus DLP5	Lytic	25633	43	1	1	0	20.46
aw7-fl_N2643_L10165_C2.391911	Uroviricota;Caudoviricetes;Caudovirales;Myoviridae;Unknown_genus;Sphingomonas phage PAU	Lytic	10165	10	0	0	0	4.07
aw4-pa_N2545_L15031_C1.047772	Uroviricota;Caudoviricetes;Caudovirales;Myoviridae;Unknown_genus;Sphingomonas phage PAU	Lytic	15031	15	0	0	0	6.14
aw23-pa_N1622_L12571_C3.168917	Uroviricota;Caudoviricetes;Caudovirales;Myoviridae;Unknown_genus;Sphingomonas phage PAU	Lytic	12571	12	0	0	0	4.92
vRhyme_bin_703	Uroviricota;Caudoviricetes;Caudovirales;Myoviridae;Unknown_genus;Sphingomonas phage PAU	Lytic	19946	16	0	0	0	8.32
vRhyme_bin_3229	Uroviricota;Caudoviricetes;Caudovirales;Myoviridae;Emdodecavirus;Sinorhizobium virus M7	Lytic	10720	15	2	1	1	4.39
vRhyme_bin_745	Uroviricota;Caudoviricetes;Caudovirales;Myoviridae;Emdodecavirus;Sinorhizobium virus M7	Lytic	15840	17	2	0	2	6.91
y19-z3_32919	Uroviricota;Caudoviricetes;Caudovirales;Ackermannviridae;Unknown_genus;Sinorhizobium phage phiM9	Lytic	10672	10	0	0	0	11.09
aw3-pa_N6745_L10741_C1.434238	Uroviricota;Caudoviricetes;Caudovirales;Demerecviridae;Tequintavirus;Salmonella virus VSe12	Lytic	10741	27	0	0	0	4.2
aw3-pa_N2618_L17829_C7.707208	Uroviricota;Caudoviricetes;Caudovirales;Demerecviridae;Epseptimavirus;Salmonella virus S124	Lytic	17829	17	0	0	0	18.25
aw7-fl_N2276_L10889_C2.849099	Uroviricota;Caudoviricetes;Caudovirales;Siphoviridae;Unknown_genus;Salmonella phage SSU5	Lytic	10889	19	0	0	0	9.33
vRhyme_bin_3598	Uroviricota;Caudoviricetes;Caudovirales;Myoviridae;Unknown_genus;Rhodothermus phage RM378	Lytic	10267	9	0	0	0	4.3
vRhyme_bin_1674	Uroviricota;Caudoviricetes;Caudovirales;Myoviridae;Unknown_genus;Rhodothermus phage RM378	Lytic	21070	17	0	0	0	9.02
vRhyme_bin_110	Uroviricota;Caudoviricetes;Caudovirales;Myoviridae;Unknown_genus;Rhodothermus phage RM378	Lytic	10279	9	0	0	0	4.09
y19-z2_963058	Uroviricota;Caudoviricetes;Caudovirales;Myoviridae;Unknown_genus;Rhodothermus phage RM378	Lytic	10325	14	0	0	0	4.38
aw26-fl_N5288_L10387_C1.262671	Uroviricota;Caudoviricetes;Caudovirales;Myoviridae;Unknown_genus;Rhodothermus phage RM378	Lytic	10387	9	0	0	0	4.12
aw23-fl_N1662_L15373_C2.601732	Uroviricota;Caudoviricetes;Caudovirales;Myoviridae;Unknown_genus;Rhodothermus phage RM378	Lytic	15373	9	0	0	0	4.27
aw16-fl_N3219_L10225_C1.394435	Uroviricota;Caudoviricetes;Caudovirales;Myoviridae;Unknown_genus;Rhodothermus phage RM378	Lytic	10225	9	1	0	1	4.1
aw4-pa_N3878_L12561_C8.905662	Uroviricota;Caudoviricetes;Caudovirales;Myoviridae;Unknown_genus;Rhodothermus phage RM378	Lytic	12561	14	0	0	0	4.93
aw2-fl_N5186_L10170_C1.511003	Uroviricota;Caudoviricetes;Caudovirales;Myoviridae;Unknown_genus;Rhodothermus phage RM378	Lytic	10170	12	0	0	0	4.13
aw4-fl_N4521_L12394_C1.127660	Uroviricota;Caudoviricetes;Caudovirales;Myoviridae;Unknown_genus;Rhodothermus phage RM378	Lytic	12394	13	0	0	0	5.72
aw3-fl_N3175_L14598_C5.392233	Uroviricota;Caudoviricetes;Caudovirales;Myoviridae;Unknown_genus;Rhodothermus phage RM378	Lytic	14598	11	0	0	0	6.06
aw7-fl_N2009_L11495_C1.188688	Uroviricota;Caudoviricetes;Caudovirales;Myoviridae;Unknown_genus;Rhodothermus phage RM378	Lytic	11495	12	1	0	1	4.49
aw23-pa_N1081_L15283_C3.938176	Uroviricota;Caudoviricetes;Caudovirales;Myoviridae;Chiangmaivirus;Ralstonia virus RSL2	Lytic	15283	18	1	1	0	7.38
y19-z3_257598	Uroviricota;Caudoviricetes;Caudovirales;Autographiviridae;Jiaoyazivirus;Ralstonia virus RSB3	Lytic	10850	5	0	0	0	18.15
vRhyme_bin_99	Uroviricota;Caudoviricetes;Caudovirales;Podoviridae;Unknown_genus;Puniceispirillum phage HMO-2011	Lytic	29545	42	0	0	0	16.6
vRhyme_bin_899	Uroviricota;Caudoviricetes;Caudovirales;Podoviridae;Unknown_genus;Puniceispirillum phage HMO-2011	Lytic	19453	17	0	0	0	23.85
vRhyme_bin_519	Uroviricota;Caudoviricetes;Caudovirales;Podoviridae;Unknown_genus;Puniceispirillum phage HMO-2011	Lytic	13422	10	0	0	0	20.91
vRhyme_bin_495	Uroviricota;Caudoviricetes;Caudovirales;Podoviridae;Unknown_genus;Puniceispirillum phage HMO-2011	Lytic	17091	31	0	0	0	18.31
vRhyme_bin_492	Uroviricota;Caudoviricetes;Caudovirales;Podoviridae;Unknown_genus;Puniceispirillum phage HMO-2011	Lytic	18614	17	0	0	0	23.64
vRhyme_bin_3869	Uroviricota;Caudoviricetes;Caudovirales;Podoviridae;Unknown_genus;Puniceispirillum phage HMO-2011	Lytic	15955	22	0	0	0	21.44
vRhyme_bin_3866	Uroviricota;Caudoviricetes;Caudovirales;Podoviridae;Unknown_genus;Puniceispirillum phage HMO-2011	Lytic	16974	25	0	0	0	24.27
vRhyme_bin_3781	Uroviricota;Caudoviricetes;Caudovirales;Podoviridae;Unknown_genus;Puniceispirillum phage HMO-2011	Lytic	23803	30	0	0	0	36.46
vRhyme_bin_3769	Uroviricota;Caudoviricetes;Caudovirales;Podoviridae;Unknown_genus;Puniceispirillum phage HMO-2011	Lytic	15658	12	0	0	0	23.14
vRhyme_bin_3720	Uroviricota;Caudoviricetes;Caudovirales;Podoviridae;Unknown_genus;Puniceispirillum phage HMO-2011	Lytic	13970	12	0	0	0	15.96
vRhyme_bin_3554	Uroviricota;Caudoviricetes;Caudovirales;Podoviridae;Unknown_genus;Puniceispirillum phage HMO-2011	Lytic	10523	15	1	1	0	17.13
vRhyme_bin_3497	Uroviricota;Caudoviricetes;Caudovirales;Podoviridae;Unknown_genus;Puniceispirillum phage HMO-2011	Lytic	12709	14	0	0	0	16.21
vRhyme_bin_3276	Uroviricota;Caudoviricetes;Caudovirales;Podoviridae;Unknown_genus;Puniceispirillum phage HMO-2011	Lytic	23456	26	0	0	0	31.05
vRhyme_bin_3268	Uroviricota;Caudoviricetes;Caudovirales;Podoviridae;Unknown_genus;Puniceispirillum phage HMO-2011	Lytic	11962	23	0	0	0	16.52
vRhyme_bin_3253	Uroviricota;Caudoviricetes;Caudovirales;Podoviridae;Unknown_genus;Puniceispirillum phage HMO-2011	Lytic	14332	15	0	0	0	20.12
vRhyme_bin_2720	Uroviricota;Caudoviricetes;Caudovirales;Podoviridae;Unknown_genus;Puniceispirillum phage HMO-2011	Lytic	17515	16	0	0	0	22.66
vRhyme_bin_2710	Uroviricota;Caudoviricetes;Caudovirales;Podoviridae;Unknown_genus;Puniceispirillum phage HMO-2011	Lytic	11702	18	0	0	0	8.13
vRhyme_bin_2598	Uroviricota;Caudoviricetes;Caudovirales;Podoviridae;Unknown_genus;Puniceispirillum phage HMO-2011	Lytic	30785	37	0	0	0	43.09
vRhyme_bin_258	Uroviricota;Caudoviricetes;Caudovirales;Podoviridae;Unknown_genus;Puniceispirillum phage HMO-2011	Lytic	26067	27	0	0	0	36.25
vRhyme_bin_2542	Uroviricota;Caudoviricetes;Caudovirales;Podoviridae;Unknown_genus;Puniceispirillum phage HMO-2011	Lytic	12799	20	0	0	0	16.61
vRhyme_bin_2529	Uroviricota;Caudoviricetes;Caudovirales;Podoviridae;Unknown_genus;Puniceispirillum phage HMO-2011	Lytic	18139	18	0	0	0	25.69
vRhyme_bin_2409	Uroviricota;Caudoviricetes;Caudovirales;Podoviridae;Unknown_genus;Puniceispirillum phage HMO-2011	Lytic	12637	10	0	0	0	17.62
vRhyme_bin_2315	Uroviricota;Caudoviricetes;Caudovirales;Podoviridae;Unknown_genus;Puniceispirillum phage HMO-2011	Lytic	11047	8	0	0	0	16.64
vRhyme_bin_2063	Uroviricota;Caudoviricetes;Caudovirales;Podoviridae;Unknown_genus;Puniceispirillum phage HMO-2011	Lytic	17048	18	0	0	0	20.42
vRhyme_bin_1839	Uroviricota;Caudoviricetes;Caudovirales;Podoviridae;Unknown_genus;Puniceispirillum phage HMO-2011	Lytic	12947	15	0	0	0	11.9
vRhyme_bin_1770	Uroviricota;Caudoviricetes;Caudovirales;Podoviridae;Unknown_genus;Puniceispirillum phage HMO-2011	Lytic	34079	45	0	0	0	50.48
vRhyme_bin_1761	Uroviricota;Caudoviricetes;Caudovirales;Podoviridae;Unknown_genus;Puniceispirillum phage HMO-2011	Lytic	22397	16	0	0	0	32.28
vRhyme_bin_1749	Uroviricota;Caudoviricetes;Caudovirales;Podoviridae;Unknown_genus;Puniceispirillum phage HMO-2011	Lytic	18195	20	0	0	0	17.75
vRhyme_bin_1727	Uroviricota;Caudoviricetes;Caudovirales;Podoviridae;Unknown_genus;Puniceispirillum phage HMO-2011	Lytic	37875	27	0	0	0	69.73
vRhyme_bin_153	Uroviricota;Caudoviricetes;Caudovirales;Podoviridae;Unknown_genus;Puniceispirillum phage HMO-2011	Lytic	24162	26	0	0	0	36.85
vRhyme_bin_111	Uroviricota;Caudoviricetes;Caudovirales;Podoviridae;Unknown_genus;Puniceispirillum phage HMO-2011	Lytic	12395	15	0	0	0	9.19
y19-z5_534339	Uroviricota;Caudoviricetes;Caudovirales;Podoviridae;Unknown_genus;Puniceispirillum phage HMO-2011	Lytic	11131	8	0	0	0	16.37
y19-z23_2285	Uroviricota;Caudoviricetes;Caudovirales;Podoviridae;Unknown_genus;Puniceispirillum phage HMO-2011	Lytic	13624	14	0	0	0	14.9
y19-z24_552748	Uroviricota;Caudoviricetes;Caudovirales;Podoviridae;Unknown_genus;Puniceispirillum phage HMO-2011	Lytic	12551	16	1	1	0	18.64
y19-z23_707055	Uroviricota;Caudoviricetes;Caudovirales;Podoviridae;Unknown_genus;Puniceispirillum phage HMO-2011	Lytic	10055	12	0	0	0	12.32
y19-z24_124492	Uroviricota;Caudoviricetes;Caudovirales;Podoviridae;Unknown_genus;Puniceispirillum phage HMO-2011	Lytic	19840	26	0	0	0	24.3
y19-z5_31855	Uroviricota;Caudoviricetes;Caudovirales;Podoviridae;Unknown_genus;Puniceispirillum phage HMO-2011	Lytic	10204	12	0	0	0	14.87
aw3-pa_N6995_L10543_C2.302899	Uroviricota;Caudoviricetes;Caudovirales;Podoviridae;Unknown_genus;Puniceispirillum phage HMO-2011	Lytic	10543	15	1	0	1	16.48
aw17-fl_N2549_L12834_C5.191705	Uroviricota;Caudoviricetes;Caudovirales;Podoviridae;Unknown_genus;Puniceispirillum phage HMO-2011	Lytic	12834	15	0	0	0	17.68
aw4-fl_N7285_L10004_C1.649995	Uroviricota;Caudoviricetes;Caudovirales;Podoviridae;Unknown_genus;Puniceispirillum phage HMO-2011	Lytic	10004	7	0	0	0	9.74
aw24-fl_N1031_L19762_C2.606213	Uroviricota;Caudoviricetes;Caudovirales;Podoviridae;Unknown_genus;Puniceispirillum phage HMO-2011	Lytic	19762	23	0	0	0	23.61
aw4-fl_N3455_L13953_C1.252061	Uroviricota;Caudoviricetes;Caudovirales;Podoviridae;Unknown_genus;Puniceispirillum phage HMO-2011	Lytic	13953	14	0	0	0	18.59
aw8-fl_N2286_L11126_C2.416492	Uroviricota;Caudoviricetes;Caudovirales;Podoviridae;Unknown_genus;Puniceispirillum phage HMO-2011	Lytic	11126	17	0	0	0	15.25
aw16-fl_N1547_L14561_C1.941111	Uroviricota;Caudoviricetes;Caudovirales;Podoviridae;Unknown_genus;Puniceispirillum phage HMO-2011	Lytic	14561	15	0	0	0	22.4
aw9-pa_N956_L23073_C1.224266	Uroviricota;Caudoviricetes;Caudovirales;Podoviridae;Unknown_genus;Puniceispirillum phage HMO-2011	Lytic	23073	21	1	1	0	28.52
aw24-fl_N2575_L12976_C2.179314	Uroviricota;Caudoviricetes;Caudovirales;Podoviridae;Unknown_genus;Puniceispirillum phage HMO-2011	Lytic	12976	19	0	0	0	13.09
aw2-fl_N1249_L20202_C6.843039	Uroviricota;Caudoviricetes;Caudovirales;Podoviridae;Unknown_genus;Puniceispirillum phage HMO-2011	Lytic	20202	17	0	0	0	28.44
aw5-fl_N2897_L11354_C2.079540	Uroviricota;Caudoviricetes;Caudovirales;Podoviridae;Unknown_genus;Puniceispirillum phage HMO-2011	Lytic	11354	18	0	0	0	14.62
aw11-fl_N127_L33882_C13.203822	Uroviricota;Caudoviricetes;Caudovirales;Podoviridae;Unknown_genus;Puniceispirillum phage HMO-2011	Lytic	33882	38	1	0	1	40.88
aw4-fl_N6862_L10290_C1.036210	Uroviricota;Caudoviricetes;Caudovirales;Podoviridae;Unknown_genus;Puniceispirillum phage HMO-2011	Lytic	10290	24	0	0	0	9.84
aw4-fl_N2157_L17116_C2.472364	Uroviricota;Caudoviricetes;Caudovirales;Podoviridae;Unknown_genus;Puniceispirillum phage HMO-2011	Lytic	17116	24	0	0	0	23.14
aw3-fl_N4190_L12645_C1.003435	Uroviricota;Caudoviricetes;Caudovirales;Podoviridae;Unknown_genus;Puniceispirillum phage HMO-2011	Lytic	12645	17	1	0	1	17.86
aw7-fl_N1831_L11998_C5.969084	Uroviricota;Caudoviricetes;Caudovirales;Podoviridae;Unknown_genus;Puniceispirillum phage HMO-2011	Lytic	11998	20	0	0	0	12.06
aw24-fl_N1184_L18430_C1.283669	Uroviricota;Caudoviricetes;Caudovirales;Podoviridae;Unknown_genus;Puniceispirillum phage HMO-2011	Lytic	18430	14	0	0	0	19.09
aw8-fl_N1684_L12758_C1.482385	Uroviricota;Caudoviricetes;Caudovirales;Podoviridae;Unknown_genus;Puniceispirillum phage HMO-2011	Lytic	12758	14	0	0	0	12.68
aw26-fl_N959_L24364_C1.452325	Uroviricota;Caudoviricetes;Caudovirales;Podoviridae;Unknown_genus;Puniceispirillum phage HMO-2011	Lytic	24364	27	1	0	1	28.51
aw16-fl_N3193_L10267_C1.046746	Uroviricota;Caudoviricetes;Caudovirales;Podoviridae;Unknown_genus;Puniceispirillum phage HMO-2011	Lytic	10267	19	0	0	0	14.5
aw23-fl_N994_L20025_C1.495577	Uroviricota;Caudoviricetes;Caudovirales;Podoviridae;Unknown_genus;Puniceispirillum phage HMO-2011	Lytic	20025	27	0	0	0	28.28
aw24-fl_N3151_L11829_C3.435481	Uroviricota;Caudoviricetes;Caudovirales;Podoviridae;Unknown_genus;Puniceispirillum phage HMO-2011	Lytic	11829	16	0	0	0	18.09
aw26-fl_N1604_L18921_C2.299989	Uroviricota;Caudoviricetes;Caudovirales;Podoviridae;Unknown_genus;Puniceispirillum phage HMO-2011	Lytic	18921	9	0	0	0	26.99
aw17-fl_N796_L23296_C2.182787	Uroviricota;Caudoviricetes;Caudovirales;Podoviridae;Unknown_genus;Puniceispirillum phage HMO-2011	Lytic	23296	28	0	0	0	30.11
aw4-fl_N5974_L10937_C1.305735	Uroviricota;Caudoviricetes;Caudovirales;Podoviridae;Unknown_genus;Puniceispirillum phage HMO-2011	Lytic	10937	16	1	0	1	17.09
aw24-fl_N1418_L17064_C2.012163	Uroviricota;Caudoviricetes;Caudovirales;Podoviridae;Unknown_genus;Puniceispirillum phage HMO-2011	Lytic	17064	35	0	0	0	20.42
aw24-fl_N1811_L15232_C1.881695	Uroviricota;Caudoviricetes;Caudovirales;Podoviridae;Unknown_genus;Puniceispirillum phage HMO-2011	Lytic	15232	18	0	0	0	24.66
aw5-fl_N387_L26033_C1.706979	Uroviricota;Caudoviricetes;Caudovirales;Podoviridae;Unknown_genus;Puniceispirillum phage HMO-2011	Lytic	26033	36	0	0	0	32.54
aw11-fl_N1046_L13526_C6.474065	Uroviricota;Caudoviricetes;Caudovirales;Podoviridae;Unknown_genus;Puniceispirillum phage HMO-2011	Lytic	13526	19	0	0	0	17.47
aw12-fl_N286_L21656_C19.146361	Uroviricota;Caudoviricetes;Caudovirales;Podoviridae;Unknown_genus;Puniceispirillum phage HMO-2011	Lytic	21656	30	0	0	0	26.91
aw4-pa_N1076_L21450_C1.815270	Uroviricota;Caudoviricetes;Caudovirales;Podoviridae;Unknown_genus;Puniceispirillum phage HMO-2011	Lytic	21450	18	0	0	0	30.44
aw17-fl_N2816_L12241_C34.619614	Uroviricota;Caudoviricetes;Caudovirales;Podoviridae;Unknown_genus;Puniceispirillum phage HMO-2011	Lytic	12241	19	0	0	0	17.25
aw3-fl_N246_L50303_C26.357063	Uroviricota;Caudoviricetes;Caudovirales;Podoviridae;Unknown_genus;Puniceispirillum phage HMO-2011	Lytic	50303	57	0	0	0	65.58
aw12-fl_N1291_L11694_C1.834183	Uroviricota;Caudoviricetes;Caudovirales;Podoviridae;Unknown_genus;Puniceispirillum phage HMO-2011	Lytic	11694	11	0	0	0	15.36
aw3-pa_N6551_L10921_C20.885029	Uroviricota;Caudoviricetes;Caudovirales;Podoviridae;Unknown_genus;Puniceispirillum phage HMO-2011	Lytic	10921	12	0	0	0	16.12
aw7-pa_N2681_L11407_C1.621631	Uroviricota;Caudoviricetes;Caudovirales;Podoviridae;Unknown_genus;Puniceispirillum phage HMO-2011	Lytic	11407	8	0	0	0	15.68
aw3-pa_N5499_L11994_C2.476026	Uroviricota;Caudoviricetes;Caudovirales;Podoviridae;Unknown_genus;Puniceispirillum phage HMO-2011	Lytic	11994	11	0	0	0	17.42
aw14-fl_N1914_L12520_C1.191883	Uroviricota;Caudoviricetes;Caudovirales;Podoviridae;Unknown_genus;Puniceispirillum phage HMO-2011	Lytic	12520	13	0	0	0	18.59
aw3-pa_N803_L31911_C4.311698	Uroviricota;Caudoviricetes;Caudovirales;Podoviridae;Unknown_genus;Puniceispirillum phage HMO-2011	Lytic	31911	67	1	0	1	37.03
aw24-fl_N3092_L11941_C2.108007	Uroviricota;Caudoviricetes;Caudovirales;Podoviridae;Kochitakasuvirus;Pseudomonas virus R18	Lytic	11941	22	0	0	0	16.56
vRhyme_bin_3837	Uroviricota;Caudoviricetes;Caudovirales;Podoviridae;Kochitakasuvirus;Pseudomonas virus R18	Lytic	14591	20	0	0	0	19.87
aw5-fl_N2144_L12865_C1.496310	Uroviricota;Caudoviricetes;Caudovirales;Myoviridae;Baikalvirus;Pseudomonas virus PaBG	Lytic	12865	16	0	0	0	19.09
vRhyme_bin_3503	Uroviricota;Caudoviricetes;Caudovirales;Zobellviridae;Paundecimvirus;Pseudomonas virus PA11	Lytic	10117	14	1	0	1	17.95
y19-z26_733236	Uroviricota;Caudoviricetes;Caudovirales;Siphoviridae;Nickievirus;Pseudomonas virus nickie	Lytic	12463	5	0	0	0	11.09
y19-z23_128691	Uroviricota;Caudoviricetes;Caudovirales;Podoviridae;Kafunavirus;Pseudoalteromonas phage PH1	Lytic	15928	11	0	0	0	24.22
vRhyme_bin_3834	Uroviricota;Caudoviricetes;Caudovirales;Siphoviridae;Unknown_genus;Pseudoalteromonas phage BS5	Lytic	10515	14	0	0	0	17.1
aw14-fl_N336_L26941_C2.501790	Uroviricota;Caudoviricetes;Caudovirales;Myoviridae;Libanvirus;Prochlorococcus virus PTIM40	Lytic	26941	3	0	0	0	14.2
aw9-pa_N1471_L17222_C1.949049	Uroviricota;Caudoviricetes;Caudovirales;Myoviridae;Libanvirus;Prochlorococcus virus PTIM40	Lytic	17222	5	0	0	0	8.81
aw14-fl_N1452_L14007_C1.906700	Uroviricota;Caudoviricetes;Caudovirales;Myoviridae;Salacisavirus;Prochlorococcus virus PSSM2	Lytic	14007	16	0	0	0	6.62
aw14-fl_N1880_L12631_C2.105326	Uroviricota;Caudoviricetes;Caudovirales;Myoviridae;Salacisavirus;Prochlorococcus virus PSSM2	Lytic	12631	12	0	0	0	5.5
aw14-fl_N2233_L11688_C0.996194	Uroviricota;Caudoviricetes;Caudovirales;Myoviridae;Salacisavirus;Prochlorococcus virus PSSM2	Lytic	11688	5	0	0	0	5.37
aw14-fl_N2463_L11194_C1.835909	Uroviricota;Caudoviricetes;Caudovirales;Myoviridae;Salacisavirus;Prochlorococcus virus PSSM2	Lytic	11194	8	0	0	0	4.76
aw14-fl_N567_L21747_C3.368131	Uroviricota;Caudoviricetes;Caudovirales;Myoviridae;Salacisavirus;Prochlorococcus virus PSSM2	Lytic	21747	36	6	4	2	9.81
aw14-fl_N829_L18278_C2.378822	Uroviricota;Caudoviricetes;Caudovirales;Myoviridae;Salacisavirus;Prochlorococcus virus PSSM2	Lytic	18278	6	0	0	0	8.33
aw14-pa_N100_L40864_C2.731055	Uroviricota;Caudoviricetes;Caudovirales;Myoviridae;Salacisavirus;Prochlorococcus virus PSSM2	Lytic	40864	64	4	3	1	18.72
aw17-pa_N1371_L16373_C4.805921	Uroviricota;Caudoviricetes;Caudovirales;Myoviridae;Salacisavirus;Prochlorococcus virus PSSM2	Lytic	16373	3	0	0	0	7.41
aw8-fl_N311_L27560_C2.035578	Uroviricota;Caudoviricetes;Caudovirales;Myoviridae;Salacisavirus;Prochlorococcus virus PSSM2	Lytic	27560	18	0	0	0	12.91
aw8-pa_N980_L11851_C1.635022	Uroviricota;Caudoviricetes;Caudovirales;Myoviridae;Salacisavirus;Prochlorococcus virus PSSM2	Lytic	11851	12	0	0	0	5.18
aw9-fl_N236_L27383_C1.272160	Uroviricota;Caudoviricetes;Caudovirales;Myoviridae;Salacisavirus;Prochlorococcus virus PSSM2	Lytic	27383	10	0	0	0	12.12
aw9-pa_N626_L30551_C2.115797	Uroviricota;Caudoviricetes;Caudovirales;Myoviridae;Salacisavirus;Prochlorococcus virus PSSM2	Lytic	30551	18	1	1	0	13.56
aw9-pa_N858_L25045_C2.197688	Uroviricota;Caudoviricetes;Caudovirales;Myoviridae;Salacisavirus;Prochlorococcus virus PSSM2	Lytic	25045	30	0	0	0	11.49
vRhyme_bin_101	Uroviricota;Caudoviricetes;Caudovirales;Myoviridae;Salacisavirus;Prochlorococcus virus PSSM2	Lytic	72655	64	12	10	2	31.68
vRhyme_bin_2389	Uroviricota;Caudoviricetes;Caudovirales;Myoviridae;Salacisavirus;Prochlorococcus virus PSSM2	Lytic	12249	12	0	0	0	5.43
vRhyme_bin_52	Uroviricota;Caudoviricetes;Caudovirales;Myoviridae;Salacisavirus;Prochlorococcus virus PSSM2	Lytic	31696	25	1	0	1	14.75
vRhyme_bin_577	Uroviricota;Caudoviricetes;Caudovirales;Myoviridae;Salacisavirus;Prochlorococcus virus PSSM2	Lytic	13289	11	0	0	0	5.94
vRhyme_bin_583	Uroviricota;Caudoviricetes;Caudovirales;Myoviridae;Salacisavirus;Prochlorococcus virus PSSM2	Lytic	14101	5	0	0	0	6.12
vRhyme_bin_68	Uroviricota;Caudoviricetes;Caudovirales;Myoviridae;Salacisavirus;Prochlorococcus virus PSSM2	Lytic	41960	29	0	0	0	18.21
vRhyme_bin_950	Uroviricota;Caudoviricetes;Caudovirales;Myoviridae;Salacisavirus;Prochlorococcus virus PSSM2	Lytic	16934	11	0	0	0	7.97
aw14-fl_N2242_L11670_C3.769817	Uroviricota;Caudoviricetes;Caudovirales;Autographiviridae;Lingvirus;Prochlorococcus virus PGSP1	Lytic	11670	7	0	0	0	24.62
aw9-fl_N1728_L12476_C1.862337	Uroviricota;Caudoviricetes;Caudovirales;Autographiviridae;Lingvirus;Prochlorococcus virus PGSP1	Lytic	12476	9	0	0	0	26.4
y19-z2_38260	Uroviricota;Caudoviricetes;Caudovirales;Autographiviridae;Tangaroavirus;Prochlorococcus virus NATL2A133	Lytic	10640	5	0	0	0	22.19
aw8-fl_N2778_L10236_C2.254031	Uroviricota;Caudoviricetes;Caudovirales;Autographiviridae;Tangaroavirus;Prochlorococcus virus 951510a	Lytic	10236	14	0	0	0	19.7
vRhyme_bin_183	Uroviricota;Caudoviricetes;Caudovirales;Myoviridae;Unknown_genus;Prochlorococcus phage P-TIM68	Lytic	10801	6	0	0	0	5.07
vRhyme_bin_167	Uroviricota;Caudoviricetes;Caudovirales;Myoviridae;Unknown_genus;Prochlorococcus phage P-TIM68	Lytic	18365	25	4	1	3	8.32
vRhyme_bin_160	Uroviricota;Caudoviricetes;Caudovirales;Myoviridae;Unknown_genus;Prochlorococcus phage P-TIM68	Lytic	31072	27	1	1	0	14.4
vRhyme_bin_140	Uroviricota;Caudoviricetes;Caudovirales;Myoviridae;Unknown_genus;Prochlorococcus phage P-TIM68	Lytic	11065	8	1	0	1	4.82
aw12-fl_N1673_L10472_C1.959884	Uroviricota;Caudoviricetes;Caudovirales;Myoviridae;Unknown_genus;Prochlorococcus phage P-TIM68	Lytic	10472	32	1	0	1	4.81
aw17-pa_N2124_L13691_C1.757078	Uroviricota;Caudoviricetes;Caudovirales;Myoviridae;Unknown_genus;Prochlorococcus phage P-TIM68	Lytic	13691	11	0	0	0	5.34
aw3-pa_N6162_L11295_C3.966422	Uroviricota;Caudoviricetes;Caudovirales;Myoviridae;Eurybiavirus;Prochlorococcus phage P-HM2	Lytic	11295	9	0	0	0	4.45
aw9-fl_N2806_L10342_C1.476652	Uroviricota;Caudoviricetes;Caudovirales;Myoviridae;Eurybiavirus;Prochlorococcus phage P-HM2	Lytic	10342	8	0	0	0	5.51
vRhyme_bin_205	Uroviricota;Caudoviricetes;Caudovirales;Myoviridae;Eurybiavirus;Prochlorococcus phage P-HM2	Lytic	21032	21	0	0	0	10.68
vRhyme_bin_231	Uroviricota;Caudoviricetes;Caudovirales;Siphoviridae;Unknown_genus;Prochlorococcus phage MED4-184	Lytic	18229	31	1	0	1	32.72
vRhyme_bin_3667	Uroviricota;Caudoviricetes;Caudovirales;Podoviridae;Wumptrevirus;Phormidium virus WMP3	Lytic	12407	12	0	0	0	21.48
aw4-fl_N2623_L15796_C2.462697	Nucleocytoviricota;Megaviricetes;Algavirales;Phycodnaviridae;Prymnesiovirus;Phaeocystis globosa virus	Lytic	15796	10	0	0	0	3.32
aw4-pa_N1864_L17081_C1.362451	Nucleocytoviricota;Megaviricetes;Algavirales;Phycodnaviridae;Prymnesiovirus;Phaeocystis globosa virus	Lytic	17081	13	0	0	0	3.59
vRhyme_bin_1242	Uroviricota;Caudoviricetes;Caudovirales;Autographiviridae;Pelagivirus;Pelagibacter virus HTVC019P	Lytic	16894	25	0	0	0	27.36
vRhyme_bin_486	Uroviricota;Caudoviricetes;Caudovirales;Autographiviridae;Pelagivirus;Pelagibacter virus HTVC019P	Lytic	11782	17	0	0	0	15.75
vRhyme_bin_714	Uroviricota;Caudoviricetes;Caudovirales;Siphoviridae;Unknown_genus;Pelagibacter phage HTVC010P	Lytic	33939	38	0	0	0	58.19
vRhyme_bin_3739	Uroviricota;Caudoviricetes;Caudovirales;Siphoviridae;Unknown_genus;Pelagibacter phage HTVC010P	Lytic	12253	18	0	0	0	24.03
vRhyme_bin_2116	Uroviricota;Caudoviricetes;Caudovirales;Siphoviridae;Unknown_genus;Pelagibacter phage HTVC010P	Lytic	19869	23	0	0	0	39.59
y19-z2_894394	Uroviricota;Caudoviricetes;Caudovirales;Siphoviridae;Unknown_genus;Pelagibacter phage HTVC010P	Lytic	11723	15	0	0	0	24.1
y19-z2_539260	Uroviricota;Caudoviricetes;Caudovirales;Siphoviridae;Unknown_genus;Pelagibacter phage HTVC010P	Lytic	13916	13	0	0	0	27.87
y19-z17_227481	Uroviricota;Caudoviricetes;Caudovirales;Siphoviridae;Unknown_genus;Pelagibacter phage HTVC010P	Lytic	10538	31	1	0	1	13.65
y19-z10_1216293	Uroviricota;Caudoviricetes;Caudovirales;Siphoviridae;Unknown_genus;Pelagibacter phage HTVC010P	Lytic	13075	17	0	0	0	26.65
y19-z11_271807	Uroviricota;Caudoviricetes;Caudovirales;Siphoviridae;Unknown_genus;Pelagibacter phage HTVC010P	Lytic	13259	17	0	0	0	23.77
y19-z16_1159307	Uroviricota;Caudoviricetes;Caudovirales;Siphoviridae;Unknown_genus;Pelagibacter phage HTVC010P	Lytic	11392	15	0	0	0	23.42
y19-z24_1426387	Uroviricota;Caudoviricetes;Caudovirales;Siphoviridae;Unknown_genus;Pelagibacter phage HTVC010P	Lytic	25018	41	0	0	0	46.24
y19-z5_537921	Uroviricota;Caudoviricetes;Caudovirales;Siphoviridae;Unknown_genus;Pelagibacter phage HTVC010P	Lytic	22381	30	0	0	0	45.33
y19-z10_204562	Uroviricota;Caudoviricetes;Caudovirales;Siphoviridae;Unknown_genus;Pelagibacter phage HTVC010P	Lytic	10177	3	0	0	0	20.48
y19-z14_52399	Uroviricota;Caudoviricetes;Caudovirales;Siphoviridae;Unknown_genus;Pelagibacter phage HTVC010P	Lytic	11768	12	0	0	0	21.98
aw4-pa_N4043_L12341_C1.187490	Uroviricota;Caudoviricetes;Caudovirales;Siphoviridae;Unknown_genus;Pelagibacter phage HTVC010P	Lytic	12341	15	0	0	0	24.88
aw4-fl_N1859_L18247_C2.079470	Uroviricota;Caudoviricetes;Caudovirales;Siphoviridae;Unknown_genus;Pelagibacter phage HTVC010P	Lytic	18247	16	0	0	0	36.05
aw17-fl_N3403_L11169_C18.144811	Uroviricota;Caudoviricetes;Caudovirales;Siphoviridae;Unknown_genus;Pelagibacter phage HTVC010P	Lytic	11169	14	0	0	0	22.59
aw9-fl_N519_L19800_C2.135262	Uroviricota;Caudoviricetes;Caudovirales;Siphoviridae;Unknown_genus;Pelagibacter phage HTVC010P	Lytic	19800	24	0	0	0	39.56
aw4-fl_N1548_L19845_C2.452581	Uroviricota;Caudoviricetes;Caudovirales;Siphoviridae;Unknown_genus;Pelagibacter phage HTVC010P	Lytic	19845	55	1	0	1	31.36
vRhyme_bin_498	Uroviricota;Caudoviricetes;Caudovirales;Myoviridae;Unknown_genus;Pelagibacter phage HTVC008M	Lytic	37245	40	0	0	0	16.82
vRhyme_bin_456	Uroviricota;Caudoviricetes;Caudovirales;Myoviridae;Unknown_genus;Pelagibacter phage HTVC008M	Lytic	65680	75	5	1	4	29.66
vRhyme_bin_381	Uroviricota;Caudoviricetes;Caudovirales;Myoviridae;Unknown_genus;Pelagibacter phage HTVC008M	Lytic	109513	128	5	2	3	52.2
vRhyme_bin_346	Uroviricota;Caudoviricetes;Caudovirales;Myoviridae;Unknown_genus;Pelagibacter phage HTVC008M	Lytic	69566	75	8	2	6	33.2
vRhyme_bin_32	Uroviricota;Caudoviricetes;Caudovirales;Myoviridae;Unknown_genus;Pelagibacter phage HTVC008M	Lytic	56344	59	1	0	1	26.74
vRhyme_bin_3030	Uroviricota;Caudoviricetes;Caudovirales;Myoviridae;Unknown_genus;Pelagibacter phage HTVC008M	Lytic	13760	20	0	0	0	6
vRhyme_bin_3020	Uroviricota;Caudoviricetes;Caudovirales;Myoviridae;Unknown_genus;Pelagibacter phage HTVC008M	Lytic	10756	8	1	1	0	5.74
vRhyme_bin_2830	Uroviricota;Caudoviricetes;Caudovirales;Myoviridae;Unknown_genus;Pelagibacter phage HTVC008M	Lytic	10023	13	0	0	0	4.45
vRhyme_bin_2793	Uroviricota;Caudoviricetes;Caudovirales;Myoviridae;Unknown_genus;Pelagibacter phage HTVC008M	Lytic	10731	16	2	0	2	5.13
vRhyme_bin_270	Uroviricota;Caudoviricetes;Caudovirales;Myoviridae;Unknown_genus;Pelagibacter phage HTVC008M	Lytic	27812	39	1	1	0	11.74
vRhyme_bin_2610	Uroviricota;Caudoviricetes;Caudovirales;Myoviridae;Unknown_genus;Pelagibacter phage HTVC008M	Lytic	10001	19	1	0	1	5.36
vRhyme_bin_255	Uroviricota;Caudoviricetes;Caudovirales;Myoviridae;Unknown_genus;Pelagibacter phage HTVC008M	Lytic	39913	44	1	0	1	24.75
vRhyme_bin_242	Uroviricota;Caudoviricetes;Caudovirales;Myoviridae;Unknown_genus;Pelagibacter phage HTVC008M	Lytic	10566	14	1	0	1	4.73
vRhyme_bin_238	Uroviricota;Caudoviricetes;Caudovirales;Myoviridae;Unknown_genus;Pelagibacter phage HTVC008M	Lytic	11317	13	0	0	0	5
vRhyme_bin_2091	Uroviricota;Caudoviricetes;Caudovirales;Myoviridae;Unknown_genus;Pelagibacter phage HTVC008M	Lytic	13011	11	0	0	0	6.05
vRhyme_bin_2074	Uroviricota;Caudoviricetes;Caudovirales;Myoviridae;Unknown_genus;Pelagibacter phage HTVC008M	Lytic	14878	15	1	1	0	6.65
vRhyme_bin_1979	Uroviricota;Caudoviricetes;Caudovirales;Myoviridae;Unknown_genus;Pelagibacter phage HTVC008M	Lytic	10445	12	1	1	0	5.98
vRhyme_bin_1709	Uroviricota;Caudoviricetes;Caudovirales;Myoviridae;Unknown_genus;Pelagibacter phage HTVC008M	Lytic	29769	43	3	0	3	12.72
vRhyme_bin_1664	Uroviricota;Caudoviricetes;Caudovirales;Myoviridae;Unknown_genus;Pelagibacter phage HTVC008M	Lytic	39828	42	3	1	2	18.92
vRhyme_bin_1411	Uroviricota;Caudoviricetes;Caudovirales;Myoviridae;Unknown_genus;Pelagibacter phage HTVC008M	Lytic	14080	15	1	1	0	6.68
vRhyme_bin_133	Uroviricota;Caudoviricetes;Caudovirales;Myoviridae;Unknown_genus;Pelagibacter phage HTVC008M	Lytic	23001	29	5	1	4	10.95
vRhyme_bin_1236	Uroviricota;Caudoviricetes;Caudovirales;Myoviridae;Unknown_genus;Pelagibacter phage HTVC008M	Lytic	10777	16	1	0	1	4.75
vRhyme_bin_1165	Uroviricota;Caudoviricetes;Caudovirales;Myoviridae;Unknown_genus;Pelagibacter phage HTVC008M	Lytic	31451	39	1	0	1	14.09
vRhyme_bin_1119	Uroviricota;Caudoviricetes;Caudovirales;Myoviridae;Unknown_genus;Pelagibacter phage HTVC008M	Lytic	18468	36	3	0	3	9.88
aw4-fl_N2872_L15150_C3.073687	Uroviricota;Caudoviricetes;Caudovirales;Myoviridae;Unknown_genus;Pelagibacter phage HTVC008M	Lytic	12734	19	0	0	0	6
y19-z24_259129	Uroviricota;Caudoviricetes;Caudovirales;Myoviridae;Unknown_genus;Pelagibacter phage HTVC008M	Lytic	10588	7	0	0	0	4.83
aw23-fl_N889_L21087_C3.167032	Uroviricota;Caudoviricetes;Caudovirales;Myoviridae;Unknown_genus;Pelagibacter phage HTVC008M	Lytic	21087	28	1	1	0	9.4
aw24-fl_N625_L24926_C2.150450	Uroviricota;Caudoviricetes;Caudovirales;Myoviridae;Unknown_genus;Pelagibacter phage HTVC008M	Lytic	24926	38	6	1	5	12.73
aw24-fl_N4459_L10158_C4.612003	Uroviricota;Caudoviricetes;Caudovirales;Myoviridae;Unknown_genus;Pelagibacter phage HTVC008M	Lytic	10158	20	0	0	0	6.69
aw24-fl_N1796_L15294_C7.591416	Uroviricota;Caudoviricetes;Caudovirales;Myoviridae;Unknown_genus;Pelagibacter phage HTVC008M	Lytic	15294	31	0	0	0	12.36
aw12-fl_N1080_L12557_C2.116251	Uroviricota;Caudoviricetes;Caudovirales;Myoviridae;Unknown_genus;Pelagibacter phage HTVC008M	Lytic	12557	15	0	0	0	5.34
aw16-fl_N906_L18676_C1.470969	Uroviricota;Caudoviricetes;Caudovirales;Myoviridae;Unknown_genus;Pelagibacter phage HTVC008M	Lytic	18676	20	0	0	0	8.03
aw16-fl_N1109_L16942_C2.702884	Uroviricota;Caudoviricetes;Caudovirales;Myoviridae;Unknown_genus;Pelagibacter phage HTVC008M	Lytic	16942	26	0	0	0	7.69
aw4-fl_N5100_L11788_C1.752851	Uroviricota;Caudoviricetes;Caudovirales;Myoviridae;Unknown_genus;Pelagibacter phage HTVC008M	Lytic	11788	16	1	0	1	5.56
aw4-fl_N3715_L13532_C1.740470	Uroviricota;Caudoviricetes;Caudovirales;Myoviridae;Unknown_genus;Pelagibacter phage HTVC008M	Lytic	13532	7	0	0	0	6.11
aw14-fl_N1546_L13664_C2.411317	Uroviricota;Caudoviricetes;Caudovirales;Myoviridae;Unknown_genus;Pelagibacter phage HTVC008M	Lytic	13664	12	0	0	0	6.23
aw2-fl_N308_L39588_C26.856136	Uroviricota;Caudoviricetes;Caudovirales;Myoviridae;Unknown_genus;Pelagibacter phage HTVC008M	Lytic	39588	56	6	1	5	19.74
aw5-fl_N1309_L15820_C1.422545	Uroviricota;Caudoviricetes;Caudovirales;Myoviridae;Unknown_genus;Pelagibacter phage HTVC008M	Lytic	15820	11	0	0	0	7.13
aw14-fl_N2215_L11712_C2.476565	Uroviricota;Caudoviricetes;Caudovirales;Myoviridae;Unknown_genus;Pelagibacter phage HTVC008M	Lytic	11712	20	4	0	4	4.81
aw24-fl_N4073_L10551_C1.622410	Uroviricota;Caudoviricetes;Caudovirales;Myoviridae;Unknown_genus;Pelagibacter phage HTVC008M	Lytic	10551	29	2	0	2	4.71
aw9-pa_N1366_L18187_C1.949668	Uroviricota;Caudoviricetes;Caudovirales;Myoviridae;Unknown_genus;Pelagibacter phage HTVC008M	Lytic	18187	28	3	2	1	8.31
aw11-fl_N761_L15497_C1.528692	Uroviricota;Caudoviricetes;Caudovirales;Myoviridae;Unknown_genus;Pelagibacter phage HTVC008M	Lytic	15497	19	2	0	2	6.97
aw2-pa_N479_L38714_C35.171016	Uroviricota;Caudoviricetes;Caudovirales;Myoviridae;Unknown_genus;Pelagibacter phage HTVC008M	Lytic	38714	53	6	1	5	19.3
aw16-fl_N436_L26181_C1.481039	Uroviricota;Caudoviricetes;Caudovirales;Myoviridae;Unknown_genus;Pelagibacter phage HTVC008M	Lytic	26181	44	5	0	5	13.57
aw4-pa_N777_L24497_C2.250226	Uroviricota;Caudoviricetes;Caudovirales;Myoviridae;Unknown_genus;Pelagibacter phage HTVC008M	Lytic	24497	34	2	1	1	10.64
aw4-pa_N2168_L16053_C3.890807	Uroviricota;Caudoviricetes;Caudovirales;Myoviridae;Unknown_genus;Pelagibacter phage HTVC008M	Lytic	16053	10	0	0	0	7.24
aw5-fl_N3474_L10500_C1.135737	Uroviricota;Caudoviricetes;Caudovirales;Myoviridae;Unknown_genus;Pelagibacter phage HTVC008M	Lytic	10500	10	0	0	0	5.9
aw7-fl_N481_L21655_C1.755760	Uroviricota;Caudoviricetes;Caudovirales;Myoviridae;Unknown_genus;Pelagibacter phage HTVC008M	Lytic	21655	32	5	0	5	10
aw5-fl_N214_L32502_C1.768124	Uroviricota;Caudoviricetes;Caudovirales;Myoviridae;Unknown_genus;Pelagibacter phage HTVC008M	Lytic	32502	50	3	0	3	16.59
aw9-fl_N2923_L10182_C3.166385	Uroviricota;Caudoviricetes;Caudovirales;Myoviridae;Unknown_genus;Pelagibacter phage HTVC008M	Lytic	10182	19	3	0	3	3.99
vRhyme_bin_974	Uroviricota;Caudoviricetes;Caudovirales;Myoviridae;Unknown_genus;Pelagibacter phage HTVC008M	Lytic	15359	24	0	0	0	9.48
vRhyme_bin_972	Uroviricota;Caudoviricetes;Caudovirales;Myoviridae;Unknown_genus;Pelagibacter phage HTVC008M	Lytic	19135	26	0	0	0	13.16
vRhyme_bin_862	Uroviricota;Caudoviricetes;Caudovirales;Myoviridae;Unknown_genus;Pelagibacter phage HTVC008M	Lytic	24946	24	0	0	0	10.95
vRhyme_bin_861	Uroviricota;Caudoviricetes;Caudovirales;Myoviridae;Unknown_genus;Pelagibacter phage HTVC008M	Lytic	10355	15	2	0	2	5.5
vRhyme_bin_860	Uroviricota;Caudoviricetes;Caudovirales;Myoviridae;Unknown_genus;Pelagibacter phage HTVC008M	Lytic	43708	58	5	0	5	19.32
vRhyme_bin_799	Uroviricota;Caudoviricetes;Caudovirales;Myoviridae;Unknown_genus;Pelagibacter phage HTVC008M	Lytic	11056	8	0	0	0	5.16
vRhyme_bin_798	Uroviricota;Caudoviricetes;Caudovirales;Myoviridae;Unknown_genus;Pelagibacter phage HTVC008M	Lytic	26455	36	1	0	1	11.67
vRhyme_bin_772	Uroviricota;Caudoviricetes;Caudovirales;Myoviridae;Unknown_genus;Pelagibacter phage HTVC008M	Lytic	26228	29	0	0	0	13.39
vRhyme_bin_758	Uroviricota;Caudoviricetes;Caudovirales;Myoviridae;Unknown_genus;Pelagibacter phage HTVC008M	Lytic	35541	36	2	0	2	19.22
vRhyme_bin_2957	Uroviricota;Caudoviricetes;Caudovirales;Autographiviridae;Pedosvirus;Pedosvirus S28C3	Lytic	15805	19	0	0	0	24.39
y19-z2_90828	Uroviricota;Caudoviricetes;Caudovirales;Demerecviridae;Myunavirus;Pectobacterium virus My1	Lytic	22979	18	0	0	0	40.68
aw2-pa_N3485_L14693_C34.410476	Nucleocytoviricota;Megaviricetes;Algavirales;Phycodnaviridae;Chlorovirus;Paramecium bursaria Chlorella virus 1	Lytic	14693	6	0	0	0	6.76
y19-z16_256743	Peploviricota;Herviviricetes;Herpesvirales;Malacoherpesviridae;Ostreavirus;Ostreid herpesvirus 1	Lytic	54619	25	0	0	0	23.65
aw12-fl_N752_L14750_C1.204336	Uroviricota;Caudoviricetes;Caudovirales;Siphoviridae;Inhavirus;Nonlabens virus P12024L	Lytic	14750	16	0	0	0	30.89
aw14-fl_N1219_L15174_C2.256995	Uroviricota;Caudoviricetes;Caudovirales;Siphoviridae;Inhavirus;Nonlabens virus P12024L	Lytic	15174	20	0	0	0	32.39
aw17-fl_N491_L29929_C2.310147	Uroviricota;Caudoviricetes;Caudovirales;Siphoviridae;Inhavirus;Nonlabens virus P12024L	Lytic	29929	46	1	0	1	56.35
aw17-fl_N517_L29197_C5.939044	Uroviricota;Caudoviricetes;Caudovirales;Siphoviridae;Inhavirus;Nonlabens virus P12024L	Lytic	29197	48	0	0	0	59.52
aw17-pa_N2765_L12346_C7.532941	Uroviricota;Caudoviricetes;Caudovirales;Siphoviridae;Inhavirus;Nonlabens virus P12024L	Lytic	12346	11	0	0	0	27.44
aw17-pa_N3589_L11084_C6.890390	Uroviricota;Caudoviricetes;Caudovirales;Siphoviridae;Inhavirus;Nonlabens virus P12024L	Lytic	11084	14	0	0	0	18.98
aw2-pa_N3247_L15208_C1.436178	Uroviricota;Caudoviricetes;Caudovirales;Siphoviridae;Inhavirus;Nonlabens virus P12024L	Lytic	15208	18	0	0	0	35.21
aw23-fl_N1023_L19656_C1.326745	Uroviricota;Caudoviricetes;Caudovirales;Siphoviridae;Inhavirus;Nonlabens virus P12024L	Lytic	19656	33	0	0	0	35.97
aw24-fl_N2694_L12725_C1.245277	Uroviricota;Caudoviricetes;Caudovirales;Siphoviridae;Inhavirus;Nonlabens virus P12024L	Lytic	12725	21	0	0	0	26.92
aw24-pa_N1036_L16402_C18.649401	Uroviricota;Caudoviricetes;Caudovirales;Siphoviridae;Inhavirus;Nonlabens virus P12024L	Lytic	16402	23	0	0	0	37.68
aw26-fl_N4827_L10884_C1.534536	Uroviricota;Caudoviricetes;Caudovirales;Siphoviridae;Inhavirus;Nonlabens virus P12024L	Lytic	10884	13	0	0	0	26.33
aw26-fl_N5232_L10453_C1.604300	Uroviricota;Caudoviricetes;Caudovirales;Siphoviridae;Inhavirus;Nonlabens virus P12024L	Lytic	10453	11	0	0	0	22.04
aw3-fl_N1195_L23842_C2.778916	Uroviricota;Caudoviricetes;Caudovirales;Siphoviridae;Inhavirus;Nonlabens virus P12024L	Lytic	23842	38	0	0	0	45.96
aw3-pa_N3294_L15673_C22.517625	Uroviricota;Caudoviricetes;Caudovirales;Siphoviridae;Inhavirus;Nonlabens virus P12024L	Lytic	15673	18	0	0	0	36.25
aw4-fl_N1204_L21931_C3.476793	Uroviricota;Caudoviricetes;Caudovirales;Siphoviridae;Inhavirus;Nonlabens virus P12024L	Lytic	21931	26	0	0	0	47.39
aw4-fl_N2677_L15650_C1.278554	Uroviricota;Caudoviricetes;Caudovirales;Siphoviridae;Inhavirus;Nonlabens virus P12024L	Lytic	15650	21	0	0	0	29.27
aw4-fl_N438_L33105_C7.128146	Uroviricota;Caudoviricetes;Caudovirales;Siphoviridae;Inhavirus;Nonlabens virus P12024L	Lytic	33105	47	0	0	0	61.67
aw5-pa_N1753_L10379_C5.367050	Uroviricota;Caudoviricetes;Caudovirales;Siphoviridae;Inhavirus;Nonlabens virus P12024L	Lytic	10379	17	0	0	0	22.19
aw9-pa_N3093_L11348_C1.490063	Uroviricota;Caudoviricetes;Caudovirales;Siphoviridae;Inhavirus;Nonlabens virus P12024L	Lytic	11348	15	0	0	0	25.47
vRhyme_bin_1837	Uroviricota;Caudoviricetes;Caudovirales;Siphoviridae;Inhavirus;Nonlabens virus P12024L	Lytic	15095	17	0	0	0	34.87
vRhyme_bin_2028	Uroviricota;Caudoviricetes;Caudovirales;Siphoviridae;Inhavirus;Nonlabens virus P12024L	Lytic	24473	35	0	0	0	39.28
vRhyme_bin_2044	Uroviricota;Caudoviricetes;Caudovirales;Siphoviridae;Inhavirus;Nonlabens virus P12024L	Lytic	26060	35	0	0	0	49.31
vRhyme_bin_2263	Uroviricota;Caudoviricetes;Caudovirales;Siphoviridae;Inhavirus;Nonlabens virus P12024L	Lytic	22010	34	1	0	1	38.16
vRhyme_bin_2307	Uroviricota;Caudoviricetes;Caudovirales;Siphoviridae;Inhavirus;Nonlabens virus P12024L	Lytic	13125	13	0	0	0	34.11
vRhyme_bin_2447	Uroviricota;Caudoviricetes;Caudovirales;Siphoviridae;Inhavirus;Nonlabens virus P12024L	Lytic	27546	43	2	1	1	49.36
vRhyme_bin_2498	Uroviricota;Caudoviricetes;Caudovirales;Siphoviridae;Inhavirus;Nonlabens virus P12024L	Lytic	16814	19	0	0	0	26.96
vRhyme_bin_2718	Uroviricota;Caudoviricetes;Caudovirales;Siphoviridae;Inhavirus;Nonlabens virus P12024L	Lytic	35029	53	0	0	0	67.01
vRhyme_bin_3051	Uroviricota;Caudoviricetes;Caudovirales;Siphoviridae;Inhavirus;Nonlabens virus P12024L	Lytic	18521	24	0	0	0	38
vRhyme_bin_3243	Uroviricota;Caudoviricetes;Caudovirales;Siphoviridae;Inhavirus;Nonlabens virus P12024L	Lytic	17864	24	0	0	0	36.5
vRhyme_bin_3429	Uroviricota;Caudoviricetes;Caudovirales;Siphoviridae;Inhavirus;Nonlabens virus P12024L	Lytic	11061	9	0	0	0	27.4
vRhyme_bin_3464	Uroviricota;Caudoviricetes;Caudovirales;Siphoviridae;Inhavirus;Nonlabens virus P12024L	Lytic	24787	34	0	0	0	41.73
vRhyme_bin_3486	Uroviricota;Caudoviricetes;Caudovirales;Siphoviridae;Inhavirus;Nonlabens virus P12024L	Lytic	31984	45	0	0	0	59.04
vRhyme_bin_3495	Uroviricota;Caudoviricetes;Caudovirales;Siphoviridae;Inhavirus;Nonlabens virus P12024L	Lytic	15755	18	0	0	0	33.57
vRhyme_bin_3543	Uroviricota;Caudoviricetes;Caudovirales;Siphoviridae;Inhavirus;Nonlabens virus P12024L	Lytic	10860	19	0	0	0	15.61
vRhyme_bin_3593	Uroviricota;Caudoviricetes;Caudovirales;Siphoviridae;Inhavirus;Nonlabens virus P12024L	Lytic	31635	50	0	0	0	61.44
vRhyme_bin_3698	Uroviricota;Caudoviricetes;Caudovirales;Siphoviridae;Inhavirus;Nonlabens virus P12024L	Lytic	16375	18	0	0	0	37.9
vRhyme_bin_3707	Uroviricota;Caudoviricetes;Caudovirales;Siphoviridae;Inhavirus;Nonlabens virus P12024L	Lytic	19936	26	1	0	1	42.82
vRhyme_bin_3708	Uroviricota;Caudoviricetes;Caudovirales;Siphoviridae;Inhavirus;Nonlabens virus P12024L	Lytic	10786	17	0	0	0	21.7
vRhyme_bin_3805	Uroviricota;Caudoviricetes;Caudovirales;Siphoviridae;Inhavirus;Nonlabens virus P12024L	Lytic	10704	13	0	0	0	20.44
vRhyme_bin_455	Uroviricota;Caudoviricetes;Caudovirales;Siphoviridae;Inhavirus;Nonlabens virus P12024L	Lytic	18710	35	0	0	0	34.95
vRhyme_bin_488	Uroviricota;Caudoviricetes;Caudovirales;Siphoviridae;Inhavirus;Nonlabens virus P12024L	Lytic	28506	30	0	0	0	59.58
y19-z10_910558	Uroviricota;Caudoviricetes;Caudovirales;Siphoviridae;Inhavirus;Nonlabens virus P12024L	Lytic	12971	14	0	0	0	32.5
y19-z12_1485447	Uroviricota;Caudoviricetes;Caudovirales;Siphoviridae;Inhavirus;Nonlabens virus P12024L	Lytic	14806	19	0	0	0	30.87
y19-z16_273153	Uroviricota;Caudoviricetes;Caudovirales;Siphoviridae;Inhavirus;Nonlabens virus P12024L	Lytic	12466	12	0	0	0	29.18
y19-z17_972040	Uroviricota;Caudoviricetes;Caudovirales;Siphoviridae;Inhavirus;Nonlabens virus P12024L	Lytic	11298	10	0	0	0	29.36
y19-z2_1060326	Uroviricota;Caudoviricetes;Caudovirales;Siphoviridae;Inhavirus;Nonlabens virus P12024L	Lytic	29200	33	0	0	0	55.84
y19-z23_1261558	Uroviricota;Caudoviricetes;Caudovirales;Siphoviridae;Inhavirus;Nonlabens virus P12024L	Lytic	20806	25	0	0	0	43.82
y19-z24_135810	Uroviricota;Caudoviricetes;Caudovirales;Siphoviridae;Inhavirus;Nonlabens virus P12024L	Lytic	13403	12	0	0	0	31.03
y19-z24_631372	Uroviricota;Caudoviricetes;Caudovirales;Siphoviridae;Inhavirus;Nonlabens virus P12024L	Lytic	11747	10	0	0	0	28.4
y19-z24_634932	Uroviricota;Caudoviricetes;Caudovirales;Siphoviridae;Inhavirus;Nonlabens virus P12024L	Lytic	16642	19	0	0	0	37.71
y19-z26_389175	Uroviricota;Caudoviricetes;Caudovirales;Siphoviridae;Inhavirus;Nonlabens virus P12024L	Lytic	16743	21	0	0	0	36.2
y19-z3_447044	Uroviricota;Caudoviricetes;Caudovirales;Siphoviridae;Inhavirus;Nonlabens virus P12024L	Lytic	11393	18	0	0	0	24.58
y19-z3_69921	Uroviricota;Caudoviricetes;Caudovirales;Siphoviridae;Inhavirus;Nonlabens virus P12024L	Lytic	14374	13	0	0	0	30.61
y19-z5_72622	Uroviricota;Caudoviricetes;Caudovirales;Siphoviridae;Inhavirus;Nonlabens virus P12024L	Lytic	10331	11	0	0	0	24.97
y19-z5_91748	Uroviricota;Caudoviricetes;Caudovirales;Siphoviridae;Inhavirus;Nonlabens virus P12024L	Lytic	13945	16	0	0	0	33.73
y19-z5_955091	Uroviricota;Caudoviricetes;Caudovirales;Siphoviridae;Inhavirus;Nonlabens virus P12024L	Lytic	13002	19	0	0	0	30.48
y19-zc2_187371	Uroviricota;Caudoviricetes;Caudovirales;Siphoviridae;Inhavirus;Nonlabens virus P12024L	Lytic	11314	14	0	0	0	20.37
aw14-fl_N1327_L14600_C8.211981	Uroviricota;Caudoviricetes;Caudovirales;Autographiviridae;Tangaroavirus;Unknown_species	Lytic	14600	18	0	0	0	28.71
aw9-fl_N761_L17048_C1.430294	Uroviricota;Caudoviricetes;Caudovirales;Autographiviridae;Tangaroavirus;Unknown_species	Lytic	17048	12	0	0	0	31.92
y19-z2_109710	Uroviricota;Caudoviricetes;Caudovirales;Zobellviridae;Siovirus;Unknown_species	Lytic	18847	14	0	0	0	35.74
y19-z2_856541	Uroviricota;Caudoviricetes;Caudovirales;Zobellviridae;Siovirus;Unknown_species	Lytic	10612	17	0	0	0	14.05
aw12-fl_N1839_L10100_C1.887396	Nucleocytoviricota;Megaviricetes;Algavirales;Phycodnaviridae;Prasinovirus;Unknown_species	Lytic	10100	6	0	0	0	3.22
aw23-fl_N981_L20158_C1.845489	Nucleocytoviricota;Megaviricetes;Algavirales;Phycodnaviridae;Prasinovirus;Unknown_species	Lytic	20158	11	0	0	0	8.06
vRhyme_bin_1905	Nucleocytoviricota;Megaviricetes;Algavirales;Phycodnaviridae;Prasinovirus;Unknown_species	Lytic	42827	55	5	1	4	20.47
vRhyme_bin_2187	Nucleocytoviricota;Megaviricetes;Algavirales;Phycodnaviridae;Prasinovirus;Unknown_species	Lytic	48312	46	2	1	1	12.14
vRhyme_bin_3746	Uroviricota;Caudoviricetes;Caudovirales;Autographiviridae;Pelagivirus;Unknown_species	Lytic	31321	44	0	0	0	60.15
vRhyme_bin_512	Uroviricota;Caudoviricetes;Caudovirales;Autographiviridae;Pelagivirus;Unknown_species	Lytic	11253	19	0	0	0	15.97
y19-z8_416437	Uroviricota;Caudoviricetes;Caudovirales;Zobellviridae;Paundecimvirus;Unknown_species	Lytic	10069	7	0	0	0	19.32
aw24-pa_N3061_L10144_C1.525307	Uroviricota;Caudoviricetes;Caudovirales;Podoviridae;Pagevirus;Unknown_species	Lytic	10144	6	0	0	0	15.06
aw11-fl_N2129_L10244_C3.381833	Uroviricota;Caudoviricetes;Caudovirales;Autographiviridae;Unknown_genus;Unknown_species	Lytic	10244	7	0	0	0	12.8
aw14-fl_N1906_L12541_C4.025052	Uroviricota;Caudoviricetes;Caudovirales;Autographiviridae;Unknown_genus;Unknown_species	Lytic	12541	10	1	1	0	26.49
aw14-fl_N2042_L12133_C0.940530	Uroviricota;Caudoviricetes;Caudovirales;Autographiviridae;Unknown_genus;Unknown_species	Lytic	12133	11	0	0	0	25.06
aw17-fl_N1256_L18490_C2.138866	Uroviricota;Caudoviricetes;Caudovirales;Autographiviridae;Unknown_genus;Unknown_species	Lytic	18490	14	0	0	0	35.13
aw17-fl_N1892_L14944_C1.538436	Uroviricota;Caudoviricetes;Caudovirales;Autographiviridae;Unknown_genus;Unknown_species	Lytic	14944	12	0	0	0	31.47
aw17-pa_N1178_L17528_C4.041549	Uroviricota;Caudoviricetes;Caudovirales;Autographiviridae;Unknown_genus;Unknown_species	Lytic	17528	18	0	0	0	34.57
aw17-pa_N1188_L17457_C1.359435	Uroviricota;Caudoviricetes;Caudovirales;Autographiviridae;Unknown_genus;Unknown_species	Lytic	17457	31	0	0	0	20.02
aw17-pa_N4074_L10520_C3.255557	Uroviricota;Caudoviricetes;Caudovirales;Autographiviridae;Unknown_genus;Unknown_species	Lytic	10520	11	0	0	0	20.61
aw17-pa_N4210_L10378_C49.647937	Uroviricota;Caudoviricetes;Caudovirales;Autographiviridae;Unknown_genus;Unknown_species	Lytic	10378	15	0	0	0	15.49
aw23-fl_N1328_L17195_C2.806304	Uroviricota;Caudoviricetes;Caudovirales;Autographiviridae;Unknown_genus;Unknown_species	Lytic	17195	9	0	0	0	35.83
aw23-fl_N1584_L15802_C2.702201	Uroviricota;Caudoviricetes;Caudovirales;Autographiviridae;Unknown_genus;Unknown_species	Lytic	15802	13	0	0	0	29.45
aw23-pa_N1495_L13007_C3.595109	Uroviricota;Caudoviricetes;Caudovirales;Autographiviridae;Unknown_genus;Unknown_species	Lytic	13007	15	0	0	0	23.37
aw24-fl_N1846_L15094_C2.122737	Uroviricota;Caudoviricetes;Caudovirales;Autographiviridae;Unknown_genus;Unknown_species	Lytic	14206	7	0	0	0	10.23
aw24-pa_N2248_L11612_C1.572312	Uroviricota;Caudoviricetes;Caudovirales;Autographiviridae;Unknown_genus;Unknown_species	Lytic	11612	15	1	0	1	7.58
aw24-pa_N695_L19635_C2.095858	Uroviricota;Caudoviricetes;Caudovirales;Autographiviridae;Unknown_genus;Unknown_species	Lytic	19635	16	0	0	0	39.71
aw26-fl_N1709_L18366_C16.398377	Uroviricota;Caudoviricetes;Caudovirales;Autographiviridae;Unknown_genus;Unknown_species	Lytic	18366	14	0	0	0	35.84
aw26-fl_N2343_L15653_C3.265168	Uroviricota;Caudoviricetes;Caudovirales;Autographiviridae;Unknown_genus;Unknown_species	Lytic	15653	20	1	0	1	29.94
aw26-fl_N2814_L14258_C1.473215	Uroviricota;Caudoviricetes;Caudovirales;Autographiviridae;Unknown_genus;Unknown_species	Lytic	14258	12	0	0	0	23.78
aw26-fl_N824_L26455_C3.620974	Uroviricota;Caudoviricetes;Caudovirales;Autographiviridae;Unknown_genus;Unknown_species	Lytic	26455	29	0	0	0	52.04
aw3-pa_N5181_L12348_C2.101547	Uroviricota;Caudoviricetes;Caudovirales;Autographiviridae;Unknown_genus;Unknown_species	Lytic	12348	20	0	0	0	13.89
aw3-pa_N6184_L11282_C2.067503	Uroviricota;Caudoviricetes;Caudovirales;Autographiviridae;Unknown_genus;Unknown_species	Lytic	11282	7	0	0	0	10.18
aw4-fl_N1363_L20863_C2.521894	Uroviricota;Caudoviricetes;Caudovirales;Autographiviridae;Unknown_genus;Unknown_species	Lytic	20863	23	0	0	0	42.66
aw4-fl_N5124_L11767_C18.641409	Uroviricota;Caudoviricetes;Caudovirales;Autographiviridae;Unknown_genus;Unknown_species	Lytic	11767	19	0	0	0	13.24
aw4-pa_N2090_L16252_C1.798388	Uroviricota;Caudoviricetes;Caudovirales;Autographiviridae;Unknown_genus;Unknown_species	Lytic	16252	21	0	0	0	21.97
aw5-fl_N1258_L16117_C2.632020	Uroviricota;Caudoviricetes;Caudovirales;Autographiviridae;Unknown_genus;Unknown_species	Lytic	16117	21	0	0	0	19.16
aw5-pa_N1035_L12740_C4.633077	Uroviricota;Caudoviricetes;Caudovirales;Autographiviridae;Unknown_genus;Unknown_species	Lytic	12740	19	0	0	0	14.34
aw7-fl_N762_L17345_C1.454989	Uroviricota;Caudoviricetes;Caudovirales;Autographiviridae;Unknown_genus;Unknown_species	Lytic	17345	11	0	0	0	36.79
aw8-fl_N2406_L10882_C1.844816	Uroviricota;Caudoviricetes;Caudovirales;Autographiviridae;Unknown_genus;Unknown_species	Lytic	10882	15	1	0	1	14.01
aw9-pa_N770_L26764_C3.863761	Uroviricota;Caudoviricetes;Caudovirales;Autographiviridae;Unknown_genus;Unknown_species	Lytic	26764	27	0	0	0	53.11
vRhyme_bin_1684	Uroviricota;Caudoviricetes;Caudovirales;Autographiviridae;Unknown_genus;Unknown_species	Lytic	12245	12	0	0	0	23.51
vRhyme_bin_1900	Uroviricota;Caudoviricetes;Caudovirales;Autographiviridae;Unknown_genus;Unknown_species	Lytic	11008	14	0	0	0	13.87
vRhyme_bin_1975	Uroviricota;Caudoviricetes;Caudovirales;Autographiviridae;Unknown_genus;Unknown_species	Lytic	21179	9	0	0	0	42.18
vRhyme_bin_2273	Uroviricota;Caudoviricetes;Caudovirales;Autographiviridae;Unknown_genus;Unknown_species	Lytic	13282	16	0	0	0	20.15
vRhyme_bin_2577	Uroviricota;Caudoviricetes;Caudovirales;Autographiviridae;Unknown_genus;Unknown_species	Lytic	16116	14	0	0	0	31.25
vRhyme_bin_2639	Uroviricota;Caudoviricetes;Caudovirales;Autographiviridae;Unknown_genus;Unknown_species	Lytic	30508	15	0	0	0	56.83
vRhyme_bin_265	Uroviricota;Caudoviricetes;Caudovirales;Autographiviridae;Unknown_genus;Unknown_species	Lytic	19165	23	0	0	0	37.85
vRhyme_bin_2674	Uroviricota;Caudoviricetes;Caudovirales;Autographiviridae;Unknown_genus;Unknown_species	Lytic	17317	19	0	0	0	32.25
vRhyme_bin_2705	Uroviricota;Caudoviricetes;Caudovirales;Autographiviridae;Unknown_genus;Unknown_species	Lytic	13415	15	0	0	0	24.95
vRhyme_bin_2730	Uroviricota;Caudoviricetes;Caudovirales;Autographiviridae;Unknown_genus;Unknown_species	Lytic	22194	22	0	0	0	31.97
vRhyme_bin_2758	Uroviricota;Caudoviricetes;Caudovirales;Autographiviridae;Unknown_genus;Unknown_species	Lytic	29614	27	0	0	0	56.31
vRhyme_bin_2783	Uroviricota;Caudoviricetes;Caudovirales;Autographiviridae;Unknown_genus;Unknown_species	Lytic	22055	21	0	0	0	42.84
vRhyme_bin_2855	Uroviricota;Caudoviricetes;Caudovirales;Autographiviridae;Unknown_genus;Unknown_species	Lytic	28563	17	1	0	1	57.19
vRhyme_bin_2946	Uroviricota;Caudoviricetes;Caudovirales;Autographiviridae;Unknown_genus;Unknown_species	Lytic	14910	6	0	0	0	31.33
vRhyme_bin_3102	Uroviricota;Caudoviricetes;Caudovirales;Autographiviridae;Unknown_genus;Unknown_species	Lytic	11886	8	0	0	0	25.08
vRhyme_bin_3148	Uroviricota;Caudoviricetes;Caudovirales;Autographiviridae;Unknown_genus;Unknown_species	Lytic	13212	12	0	0	0	26.94
vRhyme_bin_3154	Uroviricota;Caudoviricetes;Caudovirales;Autographiviridae;Unknown_genus;Unknown_species	Lytic	20142	18	0	0	0	17.34
vRhyme_bin_3221	Uroviricota;Caudoviricetes;Caudovirales;Autographiviridae;Unknown_genus;Unknown_species	Lytic	20824	31	0	0	0	42.9
vRhyme_bin_3277	Uroviricota;Caudoviricetes;Caudovirales;Autographiviridae;Unknown_genus;Unknown_species	Lytic	23006	19	0	0	0	43.52
vRhyme_bin_3317	Uroviricota;Caudoviricetes;Caudovirales;Autographiviridae;Unknown_genus;Unknown_species	Lytic	12966	17	0	0	0	26.04
vRhyme_bin_3334	Uroviricota;Caudoviricetes;Caudovirales;Autographiviridae;Unknown_genus;Unknown_species	Lytic	29336	25	0	0	0	52.44
vRhyme_bin_3398	Uroviricota;Caudoviricetes;Caudovirales;Autographiviridae;Unknown_genus;Unknown_species	Lytic	42381	50	0	0	0	58.05
vRhyme_bin_3402	Uroviricota;Caudoviricetes;Caudovirales;Autographiviridae;Unknown_genus;Unknown_species	Lytic	28572	18	0	0	0	56.74
vRhyme_bin_3427	Uroviricota;Caudoviricetes;Caudovirales;Autographiviridae;Unknown_genus;Unknown_species	Lytic	14006	13	0	0	0	11.52
vRhyme_bin_3513	Uroviricota;Caudoviricetes;Caudovirales;Autographiviridae;Unknown_genus;Unknown_species	Lytic	25734	21	0	0	0	49.31
vRhyme_bin_3546	Uroviricota;Caudoviricetes;Caudovirales;Autographiviridae;Unknown_genus;Unknown_species	Lytic	18618	21	0	0	0	27.73
vRhyme_bin_3561	Uroviricota;Caudoviricetes;Caudovirales;Autographiviridae;Unknown_genus;Unknown_species	Lytic	10658	21	0	0	0	12.46
vRhyme_bin_3566	Uroviricota;Caudoviricetes;Caudovirales;Autographiviridae;Unknown_genus;Unknown_species	Lytic	16211	28	0	0	0	20.52
vRhyme_bin_3786	Uroviricota;Caudoviricetes;Caudovirales;Autographiviridae;Unknown_genus;Unknown_species	Lytic	15824	14	0	0	0	32.4
vRhyme_bin_485	Uroviricota;Caudoviricetes;Caudovirales;Autographiviridae;Unknown_genus;Unknown_species	Lytic	18410	14	0	0	0	14.82
vRhyme_bin_524	Uroviricota;Caudoviricetes;Caudovirales;Autographiviridae;Unknown_genus;Unknown_species	Lytic	31355	39	0	0	0	27.03
vRhyme_bin_85	Uroviricota;Caudoviricetes;Caudovirales;Autographiviridae;Unknown_genus;Unknown_species	Lytic	23367	16	0	0	0	46.23
y19-z10_1161468	Uroviricota;Caudoviricetes;Caudovirales;Autographiviridae;Unknown_genus;Unknown_species	Lytic	26405	28	0	0	0	55.08
y19-z12_414498	Uroviricota;Caudoviricetes;Caudovirales;Autographiviridae;Unknown_genus;Unknown_species	Lytic	17943	10	0	0	0	35.77
y19-z16_906212	Uroviricota;Caudoviricetes;Caudovirales;Autographiviridae;Unknown_genus;Unknown_species	Lytic	11688	12	0	0	0	16.86
y19-z2_1229606	Uroviricota;Caudoviricetes;Caudovirales;Autographiviridae;Unknown_genus;Unknown_species	Lytic	15699	11	0	0	0	31.37
y19-z2_243700	Uroviricota;Caudoviricetes;Caudovirales;Autographiviridae;Unknown_genus;Unknown_species	Lytic	16633	9	0	0	0	32.5
y19-z2_387842	Uroviricota;Caudoviricetes;Caudovirales;Autographiviridae;Unknown_genus;Unknown_species	Lytic	16406	8	0	0	0	33.58
y19-z2_91863	Uroviricota;Caudoviricetes;Caudovirales;Autographiviridae;Unknown_genus;Unknown_species	Lytic	15952	26	0	0	0	26.73
y19-z26_1054243	Uroviricota;Caudoviricetes;Caudovirales;Autographiviridae;Unknown_genus;Unknown_species	Lytic	23723	21	0	0	0	49.52
y19-z5_56052	Uroviricota;Caudoviricetes;Caudovirales;Autographiviridae;Unknown_genus;Unknown_species	Lytic	10732	10	0	0	0	19.77
aw11-fl_N1163_L12950_C1.736567	Uroviricota;Caudoviricetes;Caudovirales;Demerecviridae;Unknown_genus;Unknown_species	Lytic	12950	16	3	2	1	9.31
aw11-fl_N1792_L10941_C8.386628	Uroviricota;Caudoviricetes;Caudovirales;Demerecviridae;Unknown_genus;Unknown_species	Lytic	10941	10	0	0	0	9.05
aw12-fl_N119_L31169_C3.190645	Uroviricota;Caudoviricetes;Caudovirales;Demerecviridae;Unknown_genus;Unknown_species	Lytic	31169	28	1	0	1	23.42
aw14-fl_N1518_L13761_C21.990025	Uroviricota;Caudoviricetes;Caudovirales;Demerecviridae;Unknown_genus;Unknown_species	Lytic	13761	29	0	0	0	10.94
aw14-fl_N2272_L11584_C5.170202	Uroviricota;Caudoviricetes;Caudovirales;Demerecviridae;Unknown_genus;Unknown_species	Lytic	11584	13	1	0	1	9.06
aw14-fl_N287_L28857_C1.873199	Uroviricota;Caudoviricetes;Caudovirales;Demerecviridae;Unknown_genus;Unknown_species	Lytic	28857	28	0	0	0	23.36
aw14-fl_N560_L21842_C1.845591	Uroviricota;Caudoviricetes;Caudovirales;Demerecviridae;Unknown_genus;Unknown_species	Lytic	21842	20	0	0	0	15.75
aw16-fl_N629_L22144_C2.928328	Uroviricota;Caudoviricetes;Caudovirales;Demerecviridae;Unknown_genus;Unknown_species	Lytic	22144	28	1	0	1	18.36
aw16-fl_N802_L19884_C5.661082	Uroviricota;Caudoviricetes;Caudovirales;Demerecviridae;Unknown_genus;Unknown_species	Lytic	19884	34	2	0	2	15.06
aw17-fl_N1470_L17066_C1.676073	Uroviricota;Caudoviricetes;Caudovirales;Demerecviridae;Unknown_genus;Unknown_species	Lytic	17066	21	0	0	0	13.8
aw17-pa_N1077_L18228_C2.102039	Uroviricota;Caudoviricetes;Caudovirales;Demerecviridae;Unknown_genus;Unknown_species	Lytic	18228	22	1	0	1	13.88
aw17-pa_N484_L27096_C2.021543	Uroviricota;Caudoviricetes;Caudovirales;Demerecviridae;Unknown_genus;Unknown_species	Lytic	27096	11	0	0	0	22.19
aw2-fl_N2939_L13392_C0.864380	Uroviricota;Caudoviricetes;Caudovirales;Demerecviridae;Unknown_genus;Unknown_species	Lytic	13392	20	1	0	1	10.73
aw23-fl_N1016_L19733_C3.775324	Uroviricota;Caudoviricetes;Caudovirales;Demerecviridae;Unknown_genus;Unknown_species	Lytic	19733	17	1	0	1	16.37
aw23-fl_N1775_L15019_C1.691848	Uroviricota;Caudoviricetes;Caudovirales;Demerecviridae;Unknown_genus;Unknown_species	Lytic	15019	25	0	0	0	12.02
aw23-fl_N2177_L13722_C1.591247	Uroviricota;Caudoviricetes;Caudovirales;Demerecviridae;Unknown_genus;Unknown_species	Lytic	13722	19	1	0	1	10.57
aw23-fl_N811_L22049_C2.358179	Uroviricota;Caudoviricetes;Caudovirales;Demerecviridae;Unknown_genus;Unknown_species	Lytic	22049	23	1	0	1	16.75
aw24-fl_N1672_L15856_C2.239621	Uroviricota;Caudoviricetes;Caudovirales;Demerecviridae;Unknown_genus;Unknown_species	Lytic	15856	14	0	0	0	12.96
aw24-fl_N892_L21170_C3.111629	Uroviricota;Caudoviricetes;Caudovirales;Demerecviridae;Unknown_genus;Unknown_species	Lytic	17860	34	1	0	1	14.24
aw24-pa_N1515_L13842_C1.680569	Uroviricota;Caudoviricetes;Caudovirales;Demerecviridae;Unknown_genus;Unknown_species	Lytic	13842	18	2	2	0	11.19
aw26-fl_N2833_L14207_C9.333168	Uroviricota;Caudoviricetes;Caudovirales;Demerecviridae;Unknown_genus;Unknown_species	Lytic	14207	17	3	2	1	14.97
aw26-fl_N3457_L12858_C1.574503	Uroviricota;Caudoviricetes;Caudovirales;Demerecviridae;Unknown_genus;Unknown_species	Lytic	12858	31	1	0	1	10.28
aw26-fl_N757_L27829_C1.787958	Uroviricota;Caudoviricetes;Caudovirales;Demerecviridae;Unknown_genus;Unknown_species	Lytic	27829	41	0	0	0	20.52
aw3-fl_N2148_L17682_C12.700769	Uroviricota;Caudoviricetes;Caudovirales;Demerecviridae;Unknown_genus;Unknown_species	Lytic	17682	37	2	0	2	13.55
aw3-pa_N2763_L17256_C18.157277	Uroviricota;Caudoviricetes;Caudovirales;Demerecviridae;Unknown_genus;Unknown_species	Lytic	17256	25	2	0	2	12.87
aw4-fl_N1135_L22433_C3.132655	Uroviricota;Caudoviricetes;Caudovirales;Demerecviridae;Unknown_genus;Unknown_species	Lytic	22433	25	0	0	0	18.23
aw4-fl_N1221_L21787_C1.954155	Uroviricota;Caudoviricetes;Caudovirales;Demerecviridae;Unknown_genus;Unknown_species	Lytic	21787	16	0	0	0	18.27
aw4-fl_N2732_L15505_C4.373586	Uroviricota;Caudoviricetes;Caudovirales;Demerecviridae;Unknown_genus;Unknown_species	Lytic	15505	17	0	0	0	12.68
aw4-pa_N47_L59743_C1.690234	Uroviricota;Caudoviricetes;Caudovirales;Demerecviridae;Unknown_genus;Unknown_species	Lytic	59743	83	4	1	3	47.65
aw4-pa_N701_L25539_C2.030734	Uroviricota;Caudoviricetes;Caudovirales;Demerecviridae;Unknown_genus;Unknown_species	Lytic	25539	31	1	0	1	19.75
aw5-fl_N1306_L15843_C1.554658	Uroviricota;Caudoviricetes;Caudovirales;Demerecviridae;Unknown_genus;Unknown_species	Lytic	15843	9	0	0	0	12.81
aw5-fl_N616_L21563_C1.320209	Uroviricota;Caudoviricetes;Caudovirales;Demerecviridae;Unknown_genus;Unknown_species	Lytic	21563	17	0	0	0	17.66
aw5-pa_N558_L16052_C1.576327	Uroviricota;Caudoviricetes;Caudovirales;Demerecviridae;Unknown_genus;Unknown_species	Lytic	16052	23	1	0	1	12.93
aw7-fl_N1588_L12678_C1.223010	Uroviricota;Caudoviricetes;Caudovirales;Demerecviridae;Unknown_genus;Unknown_species	Lytic	12678	17	0	0	0	10.35
aw9-pa_N2857_L11886_C1.432350	Uroviricota;Caudoviricetes;Caudovirales;Demerecviridae;Unknown_genus;Unknown_species	Lytic	11886	19	0	0	0	9.73
aw9-pa_N357_L42505_C4.107320	Uroviricota;Caudoviricetes;Caudovirales;Demerecviridae;Unknown_genus;Unknown_species	Lytic	42505	78	4	1	3	33.87
vRhyme_bin_1081	Uroviricota;Caudoviricetes;Caudovirales;Demerecviridae;Unknown_genus;Unknown_species	Lytic	28354	47	2	0	2	21.74
vRhyme_bin_1240	Uroviricota;Caudoviricetes;Caudovirales;Demerecviridae;Unknown_genus;Unknown_species	Lytic	25149	20	1	0	1	21.37
vRhyme_bin_1301	Uroviricota;Caudoviricetes;Caudovirales;Demerecviridae;Unknown_genus;Unknown_species	Lytic	10166	14	0	0	0	8.35
vRhyme_bin_1303	Uroviricota;Caudoviricetes;Caudovirales;Demerecviridae;Unknown_genus;Unknown_species	Lytic	37975	54	4	2	2	30.7
vRhyme_bin_1419	Uroviricota;Caudoviricetes;Caudovirales;Demerecviridae;Unknown_genus;Unknown_species	Lytic	17399	11	0	0	0	13.78
vRhyme_bin_1546	Uroviricota;Caudoviricetes;Caudovirales;Demerecviridae;Unknown_genus;Unknown_species	Lytic	22438	29	2	0	2	16.03
vRhyme_bin_1644	Uroviricota;Caudoviricetes;Caudovirales;Demerecviridae;Unknown_genus;Unknown_species	Lytic	25273	41	0	0	0	17.96
vRhyme_bin_1678	Uroviricota;Caudoviricetes;Caudovirales;Demerecviridae;Unknown_genus;Unknown_species	Lytic	24892	16	0	0	0	19.48
vRhyme_bin_1819	Uroviricota;Caudoviricetes;Caudovirales;Demerecviridae;Unknown_genus;Unknown_species	Lytic	36523	36	0	0	0	25.2
vRhyme_bin_2141	Uroviricota;Caudoviricetes;Caudovirales;Demerecviridae;Unknown_genus;Unknown_species	Lytic	20542	11	0	0	0	16.86
vRhyme_bin_2351	Uroviricota;Caudoviricetes;Caudovirales;Demerecviridae;Unknown_genus;Unknown_species	Lytic	46433	32	0	0	0	35.22
vRhyme_bin_2399	Uroviricota;Caudoviricetes;Caudovirales;Demerecviridae;Unknown_genus;Unknown_species	Lytic	13424	14	0	0	0	10.77
vRhyme_bin_3230	Uroviricota;Caudoviricetes;Caudovirales;Demerecviridae;Unknown_genus;Unknown_species	Lytic	10623	10	1	0	1	8.98
vRhyme_bin_3328	Uroviricota;Caudoviricetes;Caudovirales;Demerecviridae;Unknown_genus;Unknown_species	Lytic	17897	8	0	0	0	14.5
vRhyme_bin_3411	Uroviricota;Caudoviricetes;Caudovirales;Demerecviridae;Unknown_genus;Unknown_species	Lytic	12461	18	0	0	0	9.29
vRhyme_bin_3447	Uroviricota;Caudoviricetes;Caudovirales;Demerecviridae;Unknown_genus;Unknown_species	Lytic	33960	35	1	1	0	26.08
vRhyme_bin_3492	Uroviricota;Caudoviricetes;Caudovirales;Demerecviridae;Unknown_genus;Unknown_species	Lytic	25807	33	1	0	1	20.42
vRhyme_bin_3840	Uroviricota;Caudoviricetes;Caudovirales;Demerecviridae;Unknown_genus;Unknown_species	Lytic	34891	31	1	0	1	27.03
vRhyme_bin_507	Uroviricota;Caudoviricetes;Caudovirales;Demerecviridae;Unknown_genus;Unknown_species	Lytic	15661	18	0	0	0	12.61
vRhyme_bin_563	Uroviricota;Caudoviricetes;Caudovirales;Demerecviridae;Unknown_genus;Unknown_species	Lytic	26638	22	0	0	0	21.55
y19-z26_761969	Uroviricota;Caudoviricetes;Caudovirales;Demerecviridae;Unknown_genus;Unknown_species	Lytic	12600	14	0	0	0	9.98
aw17-pa_N1972_L14130_C1.666000	Uroviricota;Caudoviricetes;Caudovirales;Herelleviridae;Unknown_genus;Unknown_species	Lytic	14130	10	0	0	0	8.81
aw17-pa_N215_L40174_C2.782955	Uroviricota;Caudoviricetes;Caudovirales;Herelleviridae;Unknown_genus;Unknown_species	Lytic	40174	34	0	0	0	27.94
aw2-fl_N721_L26623_C1.680103	Uroviricota;Caudoviricetes;Caudovirales;Herelleviridae;Unknown_genus;Unknown_species	Lytic	26623	29	0	0	0	16.33
aw2-pa_N1826_L20308_C2.710966	Uroviricota;Caudoviricetes;Caudovirales;Herelleviridae;Unknown_genus;Unknown_species	Lytic	20308	21	0	0	0	12.92
vRhyme_bin_1435	Uroviricota;Caudoviricetes;Caudovirales;Herelleviridae;Unknown_genus;Unknown_species	Lytic	11940	12	0	0	0	6.74
vRhyme_bin_1472	Uroviricota;Caudoviricetes;Caudovirales;Herelleviridae;Unknown_genus;Unknown_species	Lytic	20973	30	1	0	1	11.87
vRhyme_bin_2156	Uroviricota;Caudoviricetes;Caudovirales;Herelleviridae;Unknown_genus;Unknown_species	Lytic	25414	18	0	0	0	15.89
vRhyme_bin_2238	Uroviricota;Caudoviricetes;Caudovirales;Herelleviridae;Unknown_genus;Unknown_species	Lytic	11353	10	0	0	0	7.03
vRhyme_bin_2272	Uroviricota;Caudoviricetes;Caudovirales;Herelleviridae;Unknown_genus;Unknown_species	Lytic	29417	25	0	0	0	19.52
vRhyme_bin_2844	Uroviricota;Caudoviricetes;Caudovirales;Herelleviridae;Unknown_genus;Unknown_species	Lytic	16939	13	0	0	0	10.39
y19-z10_78163	Uroviricota;Caudoviricetes;Caudovirales;Herelleviridae;Unknown_genus;Unknown_species	Lytic	21444	22	0	0	0	14.74
y19-z5_1189372	Uroviricota;Caudoviricetes;Caudovirales;Herelleviridae;Unknown_genus;Unknown_species	Lytic	11683	13	0	0	0	7.19
y19-z5_21252	Uroviricota;Caudoviricetes;Caudovirales;Herelleviridae;Unknown_genus;Unknown_species	Lytic	72846	60	0	0	0	47.28
y19-z8_1030470	Uroviricota;Caudoviricetes;Caudovirales;Herelleviridae;Unknown_genus;Unknown_species	Lytic	19467	17	0	0	0	13.42
aw11-fl_N2965_L8975_C10.932414	Phixviricota;Malgrandaviricetes;Petitvirales;Microviridae;Unknown_genus;Unknown_species	Lytic	8975	11	0	0	0	98.72
aw2-fl_N27575_L4290_C0.909440	Phixviricota;Malgrandaviricetes;Petitvirales;Microviridae;Unknown_genus;Unknown_species	Lytic	4290	5	0	0	0	63.52
aw23-fl_N18386_L4990_C1.003290	Phixviricota;Malgrandaviricetes;Petitvirales;Microviridae;Unknown_genus;Unknown_species	Lytic	4990	7	0	0	0	73.88
aw3-fl_N28661_L4346_C2.333491	Phixviricota;Malgrandaviricetes;Petitvirales;Microviridae;Unknown_genus;Unknown_species	Lytic	4346	4	0	0	0	64.35
aw3-pa_N37395_L4309_C1.444285	Phixviricota;Malgrandaviricetes;Petitvirales;Microviridae;Unknown_genus;Unknown_species	Lytic	4309	5	0	0	0	63.8
aw17-pa_N987_L19022_C2.481080	Nucleocytoviricota;Megaviricetes;Imitervirales;Mimiviridae;Unknown_genus;Unknown_species	Lytic	19022	39	0	0	0	10.18
aw3-fl_N3560_L13758_C1.065512	Nucleocytoviricota;Megaviricetes;Imitervirales;Mimiviridae;Unknown_genus;Unknown_species	Lytic	13758	28	0	0	0	7.36
aw11-fl_N1013_L13705_C2.261010	Uroviricota;Caudoviricetes;Caudovirales;Myoviridae;Unknown_genus;Unknown_species	Lytic	13705	7	0	0	0	6.25
aw11-fl_N1030_L13608_C1.365403	Uroviricota;Caudoviricetes;Caudovirales;Myoviridae;Unknown_genus;Unknown_species	Lytic	13608	16	0	0	0	4.9
aw11-fl_N1210_L12787_C2.471564	Uroviricota;Caudoviricetes;Caudovirales;Myoviridae;Unknown_genus;Unknown_species	Lytic	12787	30	7	5	2	6.03
aw11-fl_N1417_L11916_C1.389007	Uroviricota;Caudoviricetes;Caudovirales;Myoviridae;Unknown_genus;Unknown_species	Lytic	11916	8	0	0	0	6.54
aw11-fl_N1483_L11691_C1.354808	Uroviricota;Caudoviricetes;Caudovirales;Myoviridae;Unknown_genus;Unknown_species	Lytic	11691	27	2	1	1	6.97
aw11-fl_N1521_L11597_C1.823191	Uroviricota;Caudoviricetes;Caudovirales;Myoviridae;Unknown_genus;Unknown_species	Lytic	11597	17	1	1	0	4.95
aw11-fl_N1670_L11207_C1.333032	Uroviricota;Caudoviricetes;Caudovirales;Myoviridae;Unknown_genus;Unknown_species	Lytic	11207	13	0	0	0	8.71
aw11-fl_N1707_L11124_C1.004183	Uroviricota;Caudoviricetes;Caudovirales;Myoviridae;Unknown_genus;Unknown_species	Lytic	11124	14	1	1	0	5.06
aw11-fl_N1775_L10968_C1.842450	Uroviricota;Caudoviricetes;Caudovirales;Myoviridae;Unknown_genus;Unknown_species	Lytic	10968	14	2	1	1	4.89
aw11-fl_N2171_L10169_C1.565525	Uroviricota;Caudoviricetes;Caudovirales;Myoviridae;Unknown_genus;Unknown_species	Lytic	10169	5	0	0	0	4.72
aw11-fl_N220_L27203_C2.736667	Uroviricota;Caudoviricetes;Caudovirales;Myoviridae;Unknown_genus;Unknown_species	Lytic	27203	32	0	0	0	8.85
aw11-fl_N239_L25995_C2.129620	Uroviricota;Caudoviricetes;Caudovirales;Myoviridae;Unknown_genus;Unknown_species	Lytic	25995	41	5	3	2	8.85
aw11-fl_N400_L20619_C2.402743	Uroviricota;Caudoviricetes;Caudovirales;Myoviridae;Unknown_genus;Unknown_species	Lytic	20619	27	3	0	3	12.3
aw11-fl_N411_L20065_C1.850787	Uroviricota;Caudoviricetes;Caudovirales;Myoviridae;Unknown_genus;Unknown_species	Lytic	20065	12	0	0	0	10.06
aw11-fl_N698_L16050_C2.096778	Uroviricota;Caudoviricetes;Caudovirales;Myoviridae;Unknown_genus;Unknown_species	Lytic	16050	26	3	1	2	10.06
aw11-fl_N774_L15367_C1.507152	Uroviricota;Caudoviricetes;Caudovirales;Myoviridae;Unknown_genus;Unknown_species	Lytic	15367	18	0	0	0	4.56
aw11-fl_N970_L13905_C2.707650	Uroviricota;Caudoviricetes;Caudovirales;Myoviridae;Unknown_genus;Unknown_species	Lytic	13905	11	3	3	0	12.83
aw11-pa_N10_L57353_C1.684269	Uroviricota;Caudoviricetes;Caudovirales;Myoviridae;Unknown_genus;Unknown_species	Lytic	57353	104	7	3	4	29.41
aw11-pa_N149_L22833_C1.810050	Uroviricota;Caudoviricetes;Caudovirales;Myoviridae;Unknown_genus;Unknown_species	Lytic	22833	23	1	0	1	12.6
aw11-pa_N558_L14563_C1.287337	Uroviricota;Caudoviricetes;Caudovirales;Myoviridae;Unknown_genus;Unknown_species	Lytic	14563	9	1	0	1	6.21
aw11-pa_N62_L30845_C1.577642	Uroviricota;Caudoviricetes;Caudovirales;Myoviridae;Unknown_genus;Unknown_species	Lytic	30845	40	0	0	0	36.28
aw12-fl_N1083_L12545_C2.121920	Uroviricota;Caudoviricetes;Caudovirales;Myoviridae;Unknown_genus;Unknown_species	Lytic	12545	11	2	2	0	4.62
aw12-fl_N1155_L12236_C1.587992	Uroviricota;Caudoviricetes;Caudovirales;Myoviridae;Unknown_genus;Unknown_species	Lytic	12236	8	1	0	1	5.11
aw12-fl_N120_L31121_C1.884462	Uroviricota;Caudoviricetes;Caudovirales;Myoviridae;Unknown_genus;Unknown_species	Lytic	31121	39	3	2	1	13.28
aw12-fl_N1207_L12037_C1.325945	Uroviricota;Caudoviricetes;Caudovirales;Myoviridae;Unknown_genus;Unknown_species	Lytic	12037	21	1	0	1	4.69
aw12-fl_N1307_L11638_C2.006516	Uroviricota;Caudoviricetes;Caudovirales;Myoviridae;Unknown_genus;Unknown_species	Lytic	11638	10	1	0	1	4.92
aw12-fl_N1447_L11132_C1.681963	Uroviricota;Caudoviricetes;Caudovirales;Myoviridae;Unknown_genus;Unknown_species	Lytic	11132	9	0	0	0	2.68
aw12-fl_N1498_L10956_C1.876351	Uroviricota;Caudoviricetes;Caudovirales;Myoviridae;Unknown_genus;Unknown_species	Lytic	10956	19	2	0	2	5.19
aw12-fl_N1604_L10654_C2.314335	Uroviricota;Caudoviricetes;Caudovirales;Myoviridae;Unknown_genus;Unknown_species	Lytic	10654	24	2	0	2	6.1
aw12-fl_N1759_L10280_C1.102827	Uroviricota;Caudoviricetes;Caudovirales;Myoviridae;Unknown_genus;Unknown_species	Lytic	10280	20	2	1	1	4.42
aw12-fl_N234_L23639_C1.827705	Uroviricota;Caudoviricetes;Caudovirales;Myoviridae;Unknown_genus;Unknown_species	Lytic	23639	23	5	1	4	10.47
aw12-fl_N273_L22078_C1.551046	Uroviricota;Caudoviricetes;Caudovirales;Myoviridae;Unknown_genus;Unknown_species	Lytic	22078	37	2	0	2	13.8
aw12-fl_N284_L21844_C1.634065	Uroviricota;Caudoviricetes;Caudovirales;Myoviridae;Unknown_genus;Unknown_species	Lytic	21844	29	1	0	1	20.26
aw12-fl_N4_L242177_C8.597265	Uroviricota;Caudoviricetes;Caudovirales;Myoviridae;Unknown_genus;Unknown_species	Lytic	242177	278	4	1	3	100
aw12-fl_N509_L17391_C1.545528	Uroviricota;Caudoviricetes;Caudovirales;Myoviridae;Unknown_genus;Unknown_species	Lytic	17391	14	2	1	1	7.65
aw12-fl_N555_L16794_C1.466611	Uroviricota;Caudoviricetes;Caudovirales;Myoviridae;Unknown_genus;Unknown_species	Lytic	16794	21	0	0	0	4.05
aw12-fl_N647_L15732_C2.140211	Uroviricota;Caudoviricetes;Caudovirales;Myoviridae;Unknown_genus;Unknown_species	Lytic	15732	23	4	0	4	13.07
aw12-fl_N701_L15221_C1.041805	Uroviricota;Caudoviricetes;Caudovirales;Myoviridae;Unknown_genus;Unknown_species	Lytic	15221	21	3	3	0	4.53
aw12-fl_N710_L15126_C2.314954	Uroviricota;Caudoviricetes;Caudovirales;Myoviridae;Unknown_genus;Unknown_species	Lytic	15126	23	0	0	0	7
aw12-fl_N81_L37089_C1.939100	Uroviricota;Caudoviricetes;Caudovirales;Myoviridae;Unknown_genus;Unknown_species	Lytic	37089	30	1	0	1	16.47
aw14-fl_N1009_L16701_C2.808737	Uroviricota;Caudoviricetes;Caudovirales;Myoviridae;Unknown_genus;Unknown_species	Lytic	16701	25	4	0	4	12.59
aw14-fl_N1022_L16533_C4.046751	Uroviricota;Caudoviricetes;Caudovirales;Myoviridae;Unknown_genus;Unknown_species	Lytic	16533	41	4	2	2	12.44
aw14-fl_N1088_L15917_C2.154592	Uroviricota;Caudoviricetes;Caudovirales;Myoviridae;Unknown_genus;Unknown_species	Lytic	15917	14	0	0	0	7.46
aw14-fl_N1119_L15747_C2.146095	Uroviricota;Caudoviricetes;Caudovirales;Myoviridae;Unknown_genus;Unknown_species	Lytic	15747	28	5	1	4	4.98
aw14-fl_N1376_L14379_C2.261507	Uroviricota;Caudoviricetes;Caudovirales;Myoviridae;Unknown_genus;Unknown_species	Lytic	14379	8	0	0	0	6.48
aw14-fl_N156_L39170_C1.869682	Uroviricota;Caudoviricetes;Caudovirales;Myoviridae;Unknown_genus;Unknown_species	Lytic	39170	57	5	4	1	17.86
aw14-fl_N2125_L11919_C13.961245	Uroviricota;Caudoviricetes;Caudovirales;Myoviridae;Unknown_genus;Unknown_species	Lytic	11919	22	2	1	1	5.19
aw14-fl_N2126_L11917_C2.298388	Uroviricota;Caudoviricetes;Caudovirales;Myoviridae;Unknown_genus;Unknown_species	Lytic	11917	4	0	0	0	5.44
aw14-fl_N2206_L11734_C1.699147	Uroviricota;Caudoviricetes;Caudovirales;Myoviridae;Unknown_genus;Unknown_species	Lytic	11734	26	1	0	1	7.84
aw14-fl_N2300_L11524_C1.581908	Uroviricota;Caudoviricetes;Caudovirales;Myoviridae;Unknown_genus;Unknown_species	Lytic	11524	25	1	0	1	7.7
aw14-fl_N2308_L11507_C1.184183	Uroviricota;Caudoviricetes;Caudovirales;Myoviridae;Unknown_genus;Unknown_species	Lytic	11507	17	1	0	1	12.47
aw14-fl_N243_L31331_C3.070888	Uroviricota;Caudoviricetes;Caudovirales;Myoviridae;Unknown_genus;Unknown_species	Lytic	31331	30	1	1	0	12.58
aw14-fl_N2445_L11219_C1.570411	Uroviricota;Caudoviricetes;Caudovirales;Myoviridae;Unknown_genus;Unknown_species	Lytic	11219	10	0	0	0	5.44
aw14-fl_N2627_L10857_C1.763187	Uroviricota;Caudoviricetes;Caudovirales;Myoviridae;Unknown_genus;Unknown_species	Lytic	10857	10	2	1	1	5.21
aw14-fl_N2655_L10806_C2.387583	Uroviricota;Caudoviricetes;Caudovirales;Myoviridae;Unknown_genus;Unknown_species	Lytic	10806	16	2	1	1	4.82
aw14-fl_N2887_L10399_C1.476343	Uroviricota;Caudoviricetes;Caudovirales;Myoviridae;Unknown_genus;Unknown_species	Lytic	10399	18	0	0	0	4.57
aw14-fl_N2989_L10249_C2.803497	Uroviricota;Caudoviricetes;Caudovirales;Myoviridae;Unknown_genus;Unknown_species	Lytic	10249	6	1	1	0	5.61
aw14-fl_N3_L242081_C13.041057	Uroviricota;Caudoviricetes;Caudovirales;Myoviridae;Unknown_genus;Unknown_species	Lytic	242081	278	4	1	3	83.97
aw14-fl_N308_L28183_C2.328486	Uroviricota;Caudoviricetes;Caudovirales;Myoviridae;Unknown_genus;Unknown_species	Lytic	28183	32	1	0	1	12.25
aw14-fl_N3116_L10063_C1.291868	Uroviricota;Caudoviricetes;Caudovirales;Myoviridae;Unknown_genus;Unknown_species	Lytic	10063	14	0	0	0	7.03
aw14-fl_N438_L24242_C2.294132	Uroviricota;Caudoviricetes;Caudovirales;Myoviridae;Unknown_genus;Unknown_species	Lytic	24242	30	4	3	1	13.79
aw14-fl_N696_L19744_C1.333894	Uroviricota;Caudoviricetes;Caudovirales;Myoviridae;Unknown_genus;Unknown_species	Lytic	19744	13	0	0	0	4.47
aw14-fl_N852_L18095_C7.283838	Uroviricota;Caudoviricetes;Caudovirales;Myoviridae;Unknown_genus;Unknown_species	Lytic	18095	12	0	0	0	9.76
aw14-fl_N899_L17616_C3.022757	Uroviricota;Caudoviricetes;Caudovirales;Myoviridae;Unknown_genus;Unknown_species	Lytic	17616	12	0	0	0	13.21
aw14-pa_N1315_L11477_C2.701586	Uroviricota;Caudoviricetes;Caudovirales;Myoviridae;Unknown_genus;Unknown_species	Lytic	11477	16	0	0	0	3.07
aw14-pa_N1688_L10201_C0.988783	Uroviricota;Caudoviricetes;Caudovirales;Myoviridae;Unknown_genus;Unknown_species	Lytic	10201	11	1	1	0	5.48
aw14-pa_N1755_L10005_C4.064993	Uroviricota;Caudoviricetes;Caudovirales;Myoviridae;Unknown_genus;Unknown_species	Lytic	10005	11	0	0	0	4.49
aw14-pa_N291_L23370_C2.068537	Uroviricota;Caudoviricetes;Caudovirales;Myoviridae;Unknown_genus;Unknown_species	Lytic	23370	10	0	0	0	10.25
aw14-pa_N431_L19372_C1.018187	Uroviricota;Caudoviricetes;Caudovirales;Myoviridae;Unknown_genus;Unknown_species	Lytic	19372	25	2	2	0	6.41
aw14-pa_N603_L16762_C2.074421	Uroviricota;Caudoviricetes;Caudovirales;Myoviridae;Unknown_genus;Unknown_species	Lytic	16762	11	1	0	1	9.01
aw14-pa_N698_L15617_C2.017043	Uroviricota;Caudoviricetes;Caudovirales;Myoviridae;Unknown_genus;Unknown_species	Lytic	15617	38	4	2	2	7.24
aw14-pa_N872_L14022_C1.852393	Uroviricota;Caudoviricetes;Caudovirales;Myoviridae;Unknown_genus;Unknown_species	Lytic	14022	22	0	0	0	4.89
aw16-fl_N1000_L17718_C4.084475	Uroviricota;Caudoviricetes;Caudovirales;Myoviridae;Unknown_genus;Unknown_species	Lytic	17718	17	0	0	0	6.64
aw16-fl_N1122_L16839_C3.479895	Uroviricota;Caudoviricetes;Caudovirales;Myoviridae;Unknown_genus;Unknown_species	Lytic	16839	14	2	2	0	7.68
aw16-fl_N1256_L15950_C1.359793	Uroviricota;Caudoviricetes;Caudovirales;Myoviridae;Unknown_genus;Unknown_species	Lytic	15950	25	1	0	1	11.32
aw16-fl_N1284_L15797_C2.552265	Uroviricota;Caudoviricetes;Caudovirales;Myoviridae;Unknown_genus;Unknown_species	Lytic	15797	28	1	1	0	4.74
aw16-fl_N1300_L15707_C1.400257	Uroviricota;Caudoviricetes;Caudovirales;Myoviridae;Unknown_genus;Unknown_species	Lytic	15707	14	0	0	0	8.18
aw16-fl_N1368_L15367_C9.659055	Uroviricota;Caudoviricetes;Caudovirales;Myoviridae;Unknown_genus;Unknown_species	Lytic	15367	18	0	0	0	6.64
aw16-fl_N14_L129020_C38.917094	Uroviricota;Caudoviricetes;Caudovirales;Myoviridae;Unknown_genus;Unknown_species	Lytic	129020	152	13	10	3	58.28
aw16-fl_N145_L43625_C7.560210	Uroviricota;Caudoviricetes;Caudovirales;Myoviridae;Unknown_genus;Unknown_species	Lytic	43625	80	6	3	3	19.96
aw16-fl_N1513_L14687_C1.801992	Uroviricota;Caudoviricetes;Caudovirales;Myoviridae;Unknown_genus;Unknown_species	Lytic	14687	26	0	0	0	17.24
aw16-fl_N1531_L14617_C1.268323	Uroviricota;Caudoviricetes;Caudovirales;Myoviridae;Unknown_genus;Unknown_species	Lytic	14617	11	0	0	0	6.93
aw16-fl_N1535_L14603_C2.199986	Uroviricota;Caudoviricetes;Caudovirales;Myoviridae;Unknown_genus;Unknown_species	Lytic	14603	7	1	0	1	5.9
aw16-fl_N1584_L14368_C1.779931	Uroviricota;Caudoviricetes;Caudovirales;Myoviridae;Unknown_genus;Unknown_species	Lytic	14368	18	0	0	0	9.37
aw16-fl_N1709_L13814_C2.705779	Uroviricota;Caudoviricetes;Caudovirales;Myoviridae;Unknown_genus;Unknown_species	Lytic	13814	20	1	0	1	5.74
aw16-fl_N1722_L13730_C2.636845	Uroviricota;Caudoviricetes;Caudovirales;Myoviridae;Unknown_genus;Unknown_species	Lytic	13730	20	1	1	0	4.06
aw16-fl_N1761_L13549_C2.080167	Uroviricota;Caudoviricetes;Caudovirales;Myoviridae;Unknown_genus;Unknown_species	Lytic	13549	23	5	5	0	5.93
aw16-fl_N1780_L13485_C10.149349	Uroviricota;Caudoviricetes;Caudovirales;Myoviridae;Unknown_genus;Unknown_species	Lytic	13485	23	2	0	2	5.88
aw16-fl_N187_L38962_C2.140415	Uroviricota;Caudoviricetes;Caudovirales;Myoviridae;Unknown_genus;Unknown_species	Lytic	38962	62	4	2	2	18.75
aw16-fl_N1974_L12889_C4.668626	Uroviricota;Caudoviricetes;Caudovirales;Myoviridae;Unknown_genus;Unknown_species	Lytic	12889	15	1	1	0	5.31
aw16-fl_N20_L112834_C3.269770	Uroviricota;Caudoviricetes;Caudovirales;Myoviridae;Unknown_genus;Unknown_species	Lytic	112834	81	2	1	1	51.01
aw16-fl_N209_L37222_C3.109664	Uroviricota;Caudoviricetes;Caudovirales;Myoviridae;Unknown_genus;Unknown_species	Lytic	37222	57	8	4	4	16.33
aw16-fl_N2091_L12539_C2.938124	Uroviricota;Caudoviricetes;Caudovirales;Myoviridae;Unknown_genus;Unknown_species	Lytic	12539	20	5	4	1	5.29
aw16-fl_N2120_L12458_C2.100154	Uroviricota;Caudoviricetes;Caudovirales;Myoviridae;Unknown_genus;Unknown_species	Lytic	12458	19	1	1	0	5.38
aw16-fl_N2261_L12087_C1.570234	Uroviricota;Caudoviricetes;Caudovirales;Myoviridae;Unknown_genus;Unknown_species	Lytic	12087	12	1	0	1	4.28
aw16-fl_N2283_L12030_C2.328909	Uroviricota;Caudoviricetes;Caudovirales;Myoviridae;Unknown_genus;Unknown_species	Lytic	12030	13	0	0	0	5.19
aw16-fl_N2748_L11018_C2.304012	Uroviricota;Caudoviricetes;Caudovirales;Myoviridae;Unknown_genus;Unknown_species	Lytic	11018	30	0	0	0	4.7
aw16-fl_N306_L30852_C2.177868	Uroviricota;Caudoviricetes;Caudovirales;Myoviridae;Unknown_genus;Unknown_species	Lytic	30852	34	0	0	0	18.09
aw16-fl_N3097_L10420_C2.162926	Uroviricota;Caudoviricetes;Caudovirales;Myoviridae;Unknown_genus;Unknown_species	Lytic	10420	15	0	0	0	4.59
aw16-fl_N3116_L10391_C2.140004	Uroviricota;Caudoviricetes;Caudovirales;Myoviridae;Unknown_genus;Unknown_species	Lytic	10391	5	0	0	0	4.81
aw16-fl_N399_L27536_C2.159911	Uroviricota;Caudoviricetes;Caudovirales;Myoviridae;Unknown_genus;Unknown_species	Lytic	27536	15	0	0	0	15.1
aw16-fl_N440_L26115_C2.053794	Uroviricota;Caudoviricetes;Caudovirales;Myoviridae;Unknown_genus;Unknown_species	Lytic	26115	43	3	0	3	11.88
aw16-fl_N441_L26086_C1.450711	Uroviricota;Caudoviricetes;Caudovirales;Myoviridae;Unknown_genus;Unknown_species	Lytic	26086	22	0	0	0	14.16
aw16-fl_N486_L25011_C9.451615	Uroviricota;Caudoviricetes;Caudovirales;Myoviridae;Unknown_genus;Unknown_species	Lytic	25011	42	5	5	0	10.91
aw16-fl_N504_L24720_C2.343756	Uroviricota;Caudoviricetes;Caudovirales;Myoviridae;Unknown_genus;Unknown_species	Lytic	24720	51	1	1	0	11.6
aw16-fl_N617_L22385_C2.014242	Uroviricota;Caudoviricetes;Caudovirales;Myoviridae;Unknown_genus;Unknown_species	Lytic	22385	27	1	0	1	8.68
aw16-fl_N634_L22066_C3.910661	Uroviricota;Caudoviricetes;Caudovirales;Myoviridae;Unknown_genus;Unknown_species	Lytic	22066	33	1	1	0	12.06
aw16-fl_N82_L58048_C2.588491	Uroviricota;Caudoviricetes;Caudovirales;Myoviridae;Unknown_genus;Unknown_species	Lytic	58048	50	0	0	0	17.89
aw16-fl_N888_L18844_C9.394134	Uroviricota;Caudoviricetes;Caudovirales;Myoviridae;Unknown_genus;Unknown_species	Lytic	18844	29	0	0	0	14.16
aw17-fl_N1000_L20570_C1.457907	Uroviricota;Caudoviricetes;Caudovirales;Myoviridae;Unknown_genus;Unknown_species	Lytic	20570	12	0	0	0	9.26
aw17-fl_N102_L60923_C4.966675_fragment_1	Uroviricota;Caudoviricetes;Caudovirales;Myoviridae;Unknown_genus;Unknown_species	Lytic	41136	23	0	0	0	21.41
aw17-fl_N1033_L20320_C1.286733	Uroviricota;Caudoviricetes;Caudovirales;Myoviridae;Unknown_genus;Unknown_species	Lytic	20320	15	0	0	0	8.58
aw17-fl_N1039_L20249_C3.227015	Uroviricota;Caudoviricetes;Caudovirales;Myoviridae;Unknown_genus;Unknown_species	Lytic	20249	15	1	0	1	9.64
aw17-fl_N1122_L19560_C1.768590	Uroviricota;Caudoviricetes;Caudovirales;Myoviridae;Unknown_genus;Unknown_species	Lytic	19560	21	0	0	0	10.19
aw17-fl_N1270_L18407_C2.444584	Uroviricota;Caudoviricetes;Caudovirales;Myoviridae;Unknown_genus;Unknown_species	Lytic	18407	29	2	0	2	8.15
aw17-fl_N1286_L18245_C3.445910	Uroviricota;Caudoviricetes;Caudovirales;Myoviridae;Unknown_genus;Unknown_species	Lytic	18245	34	1	1	0	11.8
aw17-fl_N1313_L18039_C62.594406	Uroviricota;Caudoviricetes;Caudovirales;Myoviridae;Unknown_genus;Unknown_species	Lytic	18039	19	0	0	0	8.34
aw17-fl_N1370_L17672_C5.063437	Uroviricota;Caudoviricetes;Caudovirales;Myoviridae;Unknown_genus;Unknown_species	Lytic	17672	16	0	0	0	7.44
aw17-fl_N1580_L16413_C3.255496	Uroviricota;Caudoviricetes;Caudovirales;Myoviridae;Unknown_genus;Unknown_species	Lytic	16413	20	0	0	0	9.5
aw17-fl_N1600_L16280_C2.104625	Uroviricota;Caudoviricetes;Caudovirales;Myoviridae;Unknown_genus;Unknown_species	Lytic	16280	16	0	0	0	10
aw17-fl_N1624_L16180_C4.827197	Uroviricota;Caudoviricetes;Caudovirales;Myoviridae;Unknown_genus;Unknown_species	Lytic	16180	23	1	0	1	6.84
aw17-fl_N1790_L15358_C4.105640	Uroviricota;Caudoviricetes;Caudovirales;Myoviridae;Unknown_genus;Unknown_species	Lytic	15358	5	0	0	0	6.98
aw17-fl_N1831_L15221_C5.719624	Uroviricota;Caudoviricetes;Caudovirales;Myoviridae;Unknown_genus;Unknown_species	Lytic	15221	25	2	1	1	7.94
aw17-fl_N2007_L14530_C3.540582	Uroviricota;Caudoviricetes;Caudovirales;Myoviridae;Unknown_genus;Unknown_species	Lytic	14530	17	3	1	2	7.38
aw17-fl_N2045_L14383_C0.827511	Uroviricota;Caudoviricetes;Caudovirales;Myoviridae;Unknown_genus;Unknown_species	Lytic	14383	15	0	0	0	6.63
aw17-fl_N2135_L14073_C11.652015	Uroviricota;Caudoviricetes;Caudovirales;Myoviridae;Unknown_genus;Unknown_species	Lytic	14073	36	2	0	2	6.75
aw17-fl_N2217_L13762_C3.693216	Uroviricota;Caudoviricetes;Caudovirales;Myoviridae;Unknown_genus;Unknown_species	Lytic	13762	20	3	2	1	6.39
aw17-fl_N2221_L13752_C1.279266	Uroviricota;Caudoviricetes;Caudovirales;Myoviridae;Unknown_genus;Unknown_species	Lytic	13752	16	0	0	0	5.79
aw17-fl_N2352_L13386_C1.805717	Uroviricota;Caudoviricetes;Caudovirales;Myoviridae;Unknown_genus;Unknown_species	Lytic	13386	11	3	1	2	6.54
aw17-fl_N2391_L13283_C1.678474	Uroviricota;Caudoviricetes;Caudovirales;Myoviridae;Unknown_genus;Unknown_species	Lytic	13283	21	2	1	1	6.31
aw17-fl_N2413_L13215_C1.105669	Uroviricota;Caudoviricetes;Caudovirales;Myoviridae;Unknown_genus;Unknown_species	Lytic	13215	11	0	0	0	6.79
aw17-fl_N2427_L13175_C1.610055	Uroviricota;Caudoviricetes;Caudovirales;Myoviridae;Unknown_genus;Unknown_species	Lytic	13175	10	0	0	0	6.29
aw17-fl_N263_L41041_C2.111991	Uroviricota;Caudoviricetes;Caudovirales;Myoviridae;Unknown_genus;Unknown_species	Lytic	41041	28	3	2	1	16.32
aw17-fl_N2704_L12488_C0.918696	Uroviricota;Caudoviricetes;Caudovirales;Myoviridae;Unknown_genus;Unknown_species	Lytic	12488	17	0	0	0	5.1
aw17-fl_N2977_L11939_C3.129191	Uroviricota;Caudoviricetes;Caudovirales;Myoviridae;Unknown_genus;Unknown_species	Lytic	11939	19	3	2	1	5.73
aw17-fl_N3005_L11893_C1.144229	Uroviricota;Caudoviricetes;Caudovirales;Myoviridae;Unknown_genus;Unknown_species	Lytic	11893	13	1	0	1	5.33
aw17-fl_N3161_L11604_C5.751329	Uroviricota;Caudoviricetes;Caudovirales;Myoviridae;Unknown_genus;Unknown_species	Lytic	11604	19	2	0	2	4.64
aw17-fl_N3168_L11592_C28.706411	Uroviricota;Caudoviricetes;Caudovirales;Myoviridae;Unknown_genus;Unknown_species	Lytic	11592	15	2	0	2	4.99
aw17-fl_N3316_L11321_C8.264785	Uroviricota;Caudoviricetes;Caudovirales;Myoviridae;Unknown_genus;Unknown_species	Lytic	11321	13	0	0	0	5.7
aw17-fl_N3357_L11254_C3.062551	Uroviricota;Caudoviricetes;Caudovirales;Myoviridae;Unknown_genus;Unknown_species	Lytic	11254	11	0	0	0	5.76
aw17-fl_N3541_L10960_C1.926982	Uroviricota;Caudoviricetes;Caudovirales;Myoviridae;Unknown_genus;Unknown_species	Lytic	10960	11	0	0	0	4.37
aw17-fl_N3588_L10900_C3.295647	Uroviricota;Caudoviricetes;Caudovirales;Myoviridae;Unknown_genus;Unknown_species	Lytic	10900	4	0	0	0	5.69
aw17-fl_N3669_L10796_C2.957166	Uroviricota;Caudoviricetes;Caudovirales;Myoviridae;Unknown_genus;Unknown_species	Lytic	10796	9	0	0	0	5.1
aw17-fl_N375_L34067_C2.731143	Uroviricota;Caudoviricetes;Caudovirales;Myoviridae;Unknown_genus;Unknown_species	Lytic	34067	66	9	5	4	16.35
aw17-fl_N380_L33803_C1.766985	Uroviricota;Caudoviricetes;Caudovirales;Myoviridae;Unknown_genus;Unknown_species	Lytic	33803	40	1	0	1	16.93
aw17-fl_N399_L32959_C2.245858	Uroviricota;Caudoviricetes;Caudovirales;Myoviridae;Unknown_genus;Unknown_species	Lytic	32959	34	1	0	1	15.58
aw17-fl_N4_L200338_C5.916323	Uroviricota;Caudoviricetes;Caudovirales;Myoviridae;Unknown_genus;Unknown_species	Lytic	200338	229	3	1	2	68.34
aw17-fl_N476_L30314_C2.666280	Uroviricota;Caudoviricetes;Caudovirales;Myoviridae;Unknown_genus;Unknown_species	Lytic	30314	12	0	0	0	16.52
aw17-fl_N576_L27362_C3.881219	Uroviricota;Caudoviricetes;Caudovirales;Myoviridae;Unknown_genus;Unknown_species	Lytic	27362	33	5	3	2	13.5
aw17-fl_N586_L27122_C32.873717	Uroviricota;Caudoviricetes;Caudovirales;Myoviridae;Unknown_genus;Unknown_species	Lytic	27122	49	6	2	4	12.2
aw17-fl_N593_L27013_C2.610169	Uroviricota;Caudoviricetes;Caudovirales;Myoviridae;Unknown_genus;Unknown_species	Lytic	27013	14	0	0	0	11.95
aw17-fl_N597_L26971_C2.271010	Uroviricota;Caudoviricetes;Caudovirales;Myoviridae;Unknown_genus;Unknown_species	Lytic	26971	16	2	1	1	12.52
aw17-fl_N598_L26967_C6.913301	Uroviricota;Caudoviricetes;Caudovirales;Myoviridae;Unknown_genus;Unknown_species	Lytic	26967	13	0	0	0	13.85
aw17-fl_N600_L26929_C2.691889	Uroviricota;Caudoviricetes;Caudovirales;Myoviridae;Unknown_genus;Unknown_species	Lytic	26929	22	1	0	1	12.62
aw17-fl_N624_L26452_C1.639088	Uroviricota;Caudoviricetes;Caudovirales;Myoviridae;Unknown_genus;Unknown_species	Lytic	26452	21	0	0	0	12.25
aw17-fl_N713_L24628_C1.179462	Uroviricota;Caudoviricetes;Caudovirales;Myoviridae;Unknown_genus;Unknown_species	Lytic	24628	25	1	0	1	22.23
aw17-fl_N745_L24036_C2.488728	Uroviricota;Caudoviricetes;Caudovirales;Myoviridae;Unknown_genus;Unknown_species	Lytic	24036	33	5	3	2	11.13
aw17-fl_N769_L23680_C1.722838	Uroviricota;Caudoviricetes;Caudovirales;Myoviridae;Unknown_genus;Unknown_species	Lytic	23680	46	3	1	2	10.5
aw17-fl_N775_L23605_C23.163728	Uroviricota;Caudoviricetes;Caudovirales;Myoviridae;Unknown_genus;Unknown_species	Lytic	23605	17	0	0	0	11.66
aw17-fl_N785_L23477_C55.136574	Uroviricota;Caudoviricetes;Caudovirales;Myoviridae;Unknown_genus;Unknown_species	Lytic	23477	28	3	2	1	11.62
aw17-fl_N797_L23287_C1.291537	Uroviricota;Caudoviricetes;Caudovirales;Myoviridae;Unknown_genus;Unknown_species	Lytic	23287	20	0	0	0	11.97
aw17-pa_N1029_L18586_C2.073731	Uroviricota;Caudoviricetes;Caudovirales;Myoviridae;Unknown_genus;Unknown_species	Lytic	18586	5	0	0	0	8.34
aw17-pa_N1189_L17454_C5.062215	Uroviricota;Caudoviricetes;Caudovirales;Myoviridae;Unknown_genus;Unknown_species	Lytic	17454	6	0	0	0	8.95
aw17-pa_N1268_L16999_C2.198791	Uroviricota;Caudoviricetes;Caudovirales;Myoviridae;Unknown_genus;Unknown_species	Lytic	16999	10	0	0	0	9.9
aw17-pa_N1287_L16853_C1.623042	Uroviricota;Caudoviricetes;Caudovirales;Myoviridae;Unknown_genus;Unknown_species	Lytic	16853	21	1	0	1	8.8
aw17-pa_N1655_L15194_C1.011947	Uroviricota;Caudoviricetes;Caudovirales;Myoviridae;Unknown_genus;Unknown_species	Lytic	15194	13	0	0	0	6.11
aw17-pa_N1895_L14343_C2.582091	Uroviricota;Caudoviricetes;Caudovirales;Myoviridae;Unknown_genus;Unknown_species	Lytic	14343	5	0	0	0	6.51
aw17-pa_N2065_L13832_C2.101642	Uroviricota;Caudoviricetes;Caudovirales;Myoviridae;Unknown_genus;Unknown_species	Lytic	13832	12	0	0	0	10.9
aw17-pa_N2131_L13669_C5.816128	Uroviricota;Caudoviricetes;Caudovirales;Myoviridae;Unknown_genus;Unknown_species	Lytic	13669	27	1	0	1	6.82
aw17-pa_N2191_L13507_C2.173318	Uroviricota;Caudoviricetes;Caudovirales;Myoviridae;Unknown_genus;Unknown_species	Lytic	13507	16	0	0	0	7.13
aw17-pa_N2218_L13452_C4.715197	Uroviricota;Caudoviricetes;Caudovirales;Myoviridae;Unknown_genus;Unknown_species	Lytic	13452	17	0	0	0	5.9
aw17-pa_N2251_L13371_C2.904334	Uroviricota;Caudoviricetes;Caudovirales;Myoviridae;Unknown_genus;Unknown_species	Lytic	13371	19	1	1	0	5.63
aw17-pa_N2325_L13217_C2.351413	Uroviricota;Caudoviricetes;Caudovirales;Myoviridae;Unknown_genus;Unknown_species	Lytic	13217	13	0	0	0	5.95
aw17-pa_N2402_L13052_C1.558143	Uroviricota;Caudoviricetes;Caudovirales;Myoviridae;Unknown_genus;Unknown_species	Lytic	13052	13	0	0	0	21.64
aw17-pa_N2609_L12643_C10.343720	Uroviricota;Caudoviricetes;Caudovirales;Myoviridae;Unknown_genus;Unknown_species	Lytic	12643	23	3	1	2	5.83
aw17-pa_N2702_L12463_C18.257863	Uroviricota;Caudoviricetes;Caudovirales;Myoviridae;Unknown_genus;Unknown_species	Lytic	12463	13	3	1	2	5.48
aw17-pa_N28_L95690_C4.181765	Uroviricota;Caudoviricetes;Caudovirales;Myoviridae;Unknown_genus;Unknown_species	Lytic	95690	142	22	12	10	56.24
aw17-pa_N2811_L12247_C4.219059	Uroviricota;Caudoviricetes;Caudovirales;Myoviridae;Unknown_genus;Unknown_species	Lytic	12247	16	0	0	0	5.53
aw17-pa_N2987_L11933_C4.557174	Uroviricota;Caudoviricetes;Caudovirales;Myoviridae;Unknown_genus;Unknown_species	Lytic	11933	13	0	0	0	4.03
aw17-pa_N3012_L11892_C2.918487	Uroviricota;Caudoviricetes;Caudovirales;Myoviridae;Unknown_genus;Unknown_species	Lytic	11892	21	2	0	2	5.22
aw17-pa_N303_L33972_C2.775801	Uroviricota;Caudoviricetes;Caudovirales;Myoviridae;Unknown_genus;Unknown_species	Lytic	33972	40	2	0	2	15.18
aw17-pa_N3075_L11795_C1.327820	Uroviricota;Caudoviricetes;Caudovirales;Myoviridae;Unknown_genus;Unknown_species	Lytic	11795	16	0	0	0	5.36
aw17-pa_N3122_L11739_C1.665174	Uroviricota;Caudoviricetes;Caudovirales;Myoviridae;Unknown_genus;Unknown_species	Lytic	11739	20	0	0	0	6.14
aw17-pa_N3306_L11465_C1.803581	Uroviricota;Caudoviricetes;Caudovirales;Myoviridae;Unknown_genus;Unknown_species	Lytic	10088	7	0	0	0	5.04
aw17-pa_N339_L32154_C3.388453	Uroviricota;Caudoviricetes;Caudovirales;Myoviridae;Unknown_genus;Unknown_species	Lytic	32154	33	1	0	1	13.99
aw17-pa_N3663_L11000_C1.727122	Uroviricota;Caudoviricetes;Caudovirales;Myoviridae;Unknown_genus;Unknown_species	Lytic	11000	12	0	0	0	4.67
aw17-pa_N3742_L10904_C8.122205	Uroviricota;Caudoviricetes;Caudovirales;Myoviridae;Unknown_genus;Unknown_species	Lytic	10904	5	0	0	0	4.8
aw17-pa_N3919_L10698_C2.349825	Uroviricota;Caudoviricetes;Caudovirales;Myoviridae;Unknown_genus;Unknown_species	Lytic	10698	6	0	0	0	4.86
aw17-pa_N3946_L10669_C2.347372	Uroviricota;Caudoviricetes;Caudovirales;Myoviridae;Unknown_genus;Unknown_species	Lytic	10669	18	1	0	1	5.06
aw17-pa_N3970_L10645_C1.082240	Uroviricota;Caudoviricetes;Caudovirales;Myoviridae;Unknown_genus;Unknown_species	Lytic	10645	13	0	0	0	3.78
aw17-pa_N3989_L10623_C0.879954	Uroviricota;Caudoviricetes;Caudovirales;Myoviridae;Unknown_genus;Unknown_species	Lytic	10623	9	1	0	1	4.32
aw17-pa_N4067_L10528_C4.606865	Uroviricota;Caudoviricetes;Caudovirales;Myoviridae;Unknown_genus;Unknown_species	Lytic	10528	18	1	0	1	2.95
aw17-pa_N4243_L10341_C6.194047	Uroviricota;Caudoviricetes;Caudovirales;Myoviridae;Unknown_genus;Unknown_species	Lytic	10341	16	0	0	0	9.12
aw17-pa_N4267_L10309_C44.527598	Uroviricota;Caudoviricetes;Caudovirales;Myoviridae;Unknown_genus;Unknown_species	Lytic	10309	10	1	0	1	4.4
aw17-pa_N450_L28111_C3.409984	Uroviricota;Caudoviricetes;Caudovirales;Myoviridae;Unknown_genus;Unknown_species	Lytic	28111	11	0	0	0	15.96
aw17-pa_N453_L28046_C2.371933	Uroviricota;Caudoviricetes;Caudovirales;Myoviridae;Unknown_genus;Unknown_species	Lytic	28046	46	2	0	2	13.49
aw17-pa_N4583_L10019_C3.666903	Uroviricota;Caudoviricetes;Caudovirales;Myoviridae;Unknown_genus;Unknown_species	Lytic	10019	8	0	0	0	5.22
aw17-pa_N53_L74011_C46.015227	Uroviricota;Caudoviricetes;Caudovirales;Myoviridae;Unknown_genus;Unknown_species	Lytic	74011	92	2	0	2	35.4
aw17-pa_N532_L25889_C2.834174	Uroviricota;Caudoviricetes;Caudovirales;Myoviridae;Unknown_genus;Unknown_species	Lytic	25889	14	0	0	0	14.71
aw17-pa_N534_L25796_C5.284974	Uroviricota;Caudoviricetes;Caudovirales;Myoviridae;Unknown_genus;Unknown_species	Lytic	25796	7	0	0	0	13.29
aw17-pa_N542_L25647_C2.693534	Uroviricota;Caudoviricetes;Caudovirales;Myoviridae;Unknown_genus;Unknown_species	Lytic	25647	29	0	0	0	11.6
aw17-pa_N548_L25475_C4.670704	Uroviricota;Caudoviricetes;Caudovirales;Myoviridae;Unknown_genus;Unknown_species	Lytic	25475	20	0	0	0	10.7
aw17-pa_N661_L23056_C6.311658	Uroviricota;Caudoviricetes;Caudovirales;Myoviridae;Unknown_genus;Unknown_species	Lytic	23056	28	4	3	1	10.01
aw17-pa_N757_L21535_C14.560725	Uroviricota;Caudoviricetes;Caudovirales;Myoviridae;Unknown_genus;Unknown_species	Lytic	21535	29	4	2	2	9.85
aw17-pa_N794_L21027_C19.946220	Uroviricota;Caudoviricetes;Caudovirales;Myoviridae;Unknown_genus;Unknown_species	Lytic	21027	11	0	0	0	9.33
aw17-pa_N854_L20241_C2.262653	Uroviricota;Caudoviricetes;Caudovirales;Myoviridae;Unknown_genus;Unknown_species	Lytic	20241	10	0	0	0	10.54
aw17-pa_N939_L19530_C1.449364	Uroviricota;Caudoviricetes;Caudovirales;Myoviridae;Unknown_genus;Unknown_species	Lytic	19530	38	1	1	0	9.63
aw2-fl_N1016_L22478_C2.636079	Uroviricota;Caudoviricetes;Caudovirales;Myoviridae;Unknown_genus;Unknown_species	Lytic	22478	16	1	0	1	6.64
aw2-fl_N1022_L22362_C1.487790	Uroviricota;Caudoviricetes;Caudovirales;Myoviridae;Unknown_genus;Unknown_species	Lytic	22362	28	0	0	0	12.36
aw2-fl_N1135_L21232_C26.485288	Uroviricota;Caudoviricetes;Caudovirales;Myoviridae;Unknown_genus;Unknown_species	Lytic	21232	24	0	0	0	10.37
aw2-fl_N1146_L21155_C26.662165	Uroviricota;Caudoviricetes;Caudovirales;Myoviridae;Unknown_genus;Unknown_species	Lytic	21155	33	4	2	2	8.82
aw2-fl_N1259_L20126_C1.811891	Uroviricota;Caudoviricetes;Caudovirales;Myoviridae;Unknown_genus;Unknown_species	Lytic	20126	14	0	0	0	9.2
aw2-fl_N1684_L17563_C3.521909	Uroviricota;Caudoviricetes;Caudovirales;Myoviridae;Unknown_genus;Unknown_species	Lytic	17563	20	0	0	0	13.44
aw2-fl_N1776_L17169_C2.234069	Uroviricota;Caudoviricetes;Caudovirales;Myoviridae;Unknown_genus;Unknown_species	Lytic	17169	14	0	0	0	10.39
aw2-fl_N179_L51420_C4.157156	Uroviricota;Caudoviricetes;Caudovirales;Myoviridae;Unknown_genus;Unknown_species	Lytic	42805	75	7	5	2	19.53
aw2-fl_N1809_L17071_C13.697474	Uroviricota;Caudoviricetes;Caudovirales;Myoviridae;Unknown_genus;Unknown_species	Lytic	17071	39	0	0	0	7.38
aw2-fl_N1820_L17026_C2.167229	Uroviricota;Caudoviricetes;Caudovirales;Myoviridae;Unknown_genus;Unknown_species	Lytic	17026	23	1	1	0	7.66
aw2-fl_N1980_L16286_C2.333251	Uroviricota;Caudoviricetes;Caudovirales;Myoviridae;Unknown_genus;Unknown_species	Lytic	16286	31	2	1	1	7.26
aw2-fl_N2235_L15333_C2.536696	Uroviricota;Caudoviricetes;Caudovirales;Myoviridae;Unknown_genus;Unknown_species	Lytic	15333	24	1	0	1	6.92
aw2-fl_N2423_L14797_C24.155760	Uroviricota;Caudoviricetes;Caudovirales;Myoviridae;Unknown_genus;Unknown_species	Lytic	14797	18	0	0	0	7.46
aw2-fl_N2627_L14236_C21.505847	Uroviricota;Caudoviricetes;Caudovirales;Myoviridae;Unknown_genus;Unknown_species	Lytic	14236	24	0	0	0	17.41
aw2-fl_N278_L42213_C3.010027	Uroviricota;Caudoviricetes;Caudovirales;Myoviridae;Unknown_genus;Unknown_species	Lytic	42213	36	0	0	0	20.61
aw2-fl_N3054_L13170_C1.775665	Uroviricota;Caudoviricetes;Caudovirales;Myoviridae;Unknown_genus;Unknown_species	Lytic	13170	15	1	0	1	6.87
aw2-fl_N3671_L12078_C3.429002	Uroviricota;Caudoviricetes;Caudovirales;Myoviridae;Unknown_genus;Unknown_species	Lytic	12078	15	2	1	1	6.31
aw2-fl_N3911_L11713_C2.602796	Uroviricota;Caudoviricetes;Caudovirales;Myoviridae;Unknown_genus;Unknown_species	Lytic	11713	15	0	0	0	5.56
aw2-fl_N4024_L11545_C2.310212	Uroviricota;Caudoviricetes;Caudovirales;Myoviridae;Unknown_genus;Unknown_species	Lytic	11545	9	0	0	0	6.01
aw2-fl_N4070_L11488_C2.203767	Uroviricota;Caudoviricetes;Caudovirales;Myoviridae;Unknown_genus;Unknown_species	Lytic	11488	12	0	0	0	5.37
aw2-fl_N4190_L11321_C1.010541	Uroviricota;Caudoviricetes;Caudovirales;Myoviridae;Unknown_genus;Unknown_species	Lytic	11321	10	0	0	0	4.39
aw2-fl_N4241_L11238_C1.369004	Uroviricota;Caudoviricetes;Caudovirales;Myoviridae;Unknown_genus;Unknown_species	Lytic	11238	15	2	0	2	6.63
aw2-fl_N4283_L11182_C3.737766	Uroviricota;Caudoviricetes;Caudovirales;Myoviridae;Unknown_genus;Unknown_species	Lytic	11182	21	0	0	0	6.64
aw2-fl_N4325_L11130_C3.031991	Uroviricota;Caudoviricetes;Caudovirales;Myoviridae;Unknown_genus;Unknown_species	Lytic	11130	22	1	0	1	4.83
aw2-fl_N4569_L10842_C1.326272	Uroviricota;Caudoviricetes;Caudovirales;Myoviridae;Unknown_genus;Unknown_species	Lytic	10842	18	1	0	1	5.06
aw2-fl_N463_L33239_C9.653540	Uroviricota;Caudoviricetes;Caudovirales;Myoviridae;Unknown_genus;Unknown_species	Lytic	33239	59	0	0	0	46.62
aw2-fl_N4862_L10516_C1.026182	Uroviricota;Caudoviricetes;Caudovirales;Myoviridae;Unknown_genus;Unknown_species	Lytic	10516	12	0	0	0	4.44
aw2-fl_N4912_L10467_C0.995261	Uroviricota;Caudoviricetes;Caudovirales;Myoviridae;Unknown_genus;Unknown_species	Lytic	10467	12	0	0	0	4.77
aw2-fl_N4932_L10451_C1.092697	Uroviricota;Caudoviricetes;Caudovirales;Myoviridae;Unknown_genus;Unknown_species	Lytic	10451	15	1	1	0	4.81
aw2-fl_N506_L31620_C1.602769	Uroviricota;Caudoviricetes;Caudovirales;Myoviridae;Unknown_genus;Unknown_species	Lytic	31620	34	0	0	0	17.23
aw2-fl_N5205_L10147_C1.083034	Uroviricota;Caudoviricetes;Caudovirales;Myoviridae;Unknown_genus;Unknown_species	Lytic	10147	18	2	1	1	4.54
aw2-fl_N5286_L10059_C1.443315	Uroviricota;Caudoviricetes;Caudovirales;Myoviridae;Unknown_genus;Unknown_species	Lytic	10059	6	0	0	0	5.95
aw2-fl_N665_L27679_C2.631533	Uroviricota;Caudoviricetes;Caudovirales;Myoviridae;Unknown_genus;Unknown_species	Lytic	27679	22	1	0	1	9.06
aw2-fl_N801_L25136_C4.609661	Uroviricota;Caudoviricetes;Caudovirales;Myoviridae;Unknown_genus;Unknown_species	Lytic	25136	27	0	0	0	34.46
aw2-fl_N810_L25045_C7.441448	Uroviricota;Caudoviricetes;Caudovirales;Myoviridae;Unknown_genus;Unknown_species	Lytic	25045	28	1	0	1	12.41
aw2-fl_N848_L24569_C1.805990	Uroviricota;Caudoviricetes;Caudovirales;Myoviridae;Unknown_genus;Unknown_species	Lytic	24569	12	0	0	0	6.34
aw2-fl_N985_L22922_C1.373020	Uroviricota;Caudoviricetes;Caudovirales;Myoviridae;Unknown_genus;Unknown_species	Lytic	22922	8	0	0	0	14.6
aw2-pa_N1048_L26215_C1.901794	Uroviricota;Caudoviricetes;Caudovirales;Myoviridae;Unknown_genus;Unknown_species	Lytic	26215	20	0	0	0	9.53
aw2-pa_N106_L77725_C2.964265	Uroviricota;Caudoviricetes;Caudovirales;Myoviridae;Unknown_genus;Unknown_species	Lytic	77725	107	2	1	1	58.55
aw2-pa_N107_L77263_C1.765803	Uroviricota;Caudoviricetes;Caudovirales;Myoviridae;Unknown_genus;Unknown_species	Lytic	77263	45	0	0	0	57.83
aw2-pa_N1095_L25654_C14.236260	Uroviricota;Caudoviricetes;Caudovirales;Myoviridae;Unknown_genus;Unknown_species	Lytic	25654	36	3	0	3	11.55
aw2-pa_N1108_L25517_C1.683891	Uroviricota;Caudoviricetes;Caudovirales;Myoviridae;Unknown_genus;Unknown_species	Lytic	25517	31	3	1	2	10.27
aw2-pa_N1222_L24464_C3.536138	Uroviricota;Caudoviricetes;Caudovirales;Myoviridae;Unknown_genus;Unknown_species	Lytic	24464	29	0	0	0	12.22
aw2-pa_N1595_L21656_C1.559246	Uroviricota;Caudoviricetes;Caudovirales;Myoviridae;Unknown_genus;Unknown_species	Lytic	21656	13	0	0	0	9.41
aw2-pa_N1647_L21308_C2.086020	Uroviricota;Caudoviricetes;Caudovirales;Myoviridae;Unknown_genus;Unknown_species	Lytic	21308	21	0	0	0	7.64
aw2-pa_N1795_L20471_C1.836561	Uroviricota;Caudoviricetes;Caudovirales;Myoviridae;Unknown_genus;Unknown_species	Lytic	20471	13	0	0	0	11.15
aw2-pa_N1898_L19936_C2.024433	Uroviricota;Caudoviricetes;Caudovirales;Myoviridae;Unknown_genus;Unknown_species	Lytic	19936	29	1	0	1	31
aw2-pa_N2031_L19262_C4.910792	Uroviricota;Caudoviricetes;Caudovirales;Myoviridae;Unknown_genus;Unknown_species	Lytic	19262	10	0	0	0	8.1
aw2-pa_N204_L56491_C2.490490	Uroviricota;Caudoviricetes;Caudovirales;Myoviridae;Unknown_genus;Unknown_species	Lytic	56491	46	2	2	0	20.45
aw2-pa_N209_L55990_C2.293056	Uroviricota;Caudoviricetes;Caudovirales;Myoviridae;Unknown_genus;Unknown_species	Lytic	55990	69	2	0	2	24.97
aw2-pa_N2203_L18428_C3.796514	Uroviricota;Caudoviricetes;Caudovirales;Myoviridae;Unknown_genus;Unknown_species	Lytic	18428	11	0	0	0	8.45
aw2-pa_N2230_L18274_C22.493250	Uroviricota;Caudoviricetes;Caudovirales;Myoviridae;Unknown_genus;Unknown_species	Lytic	18274	29	3	1	2	9.64
aw2-pa_N2279_L18108_C2.890718	Uroviricota;Caudoviricetes;Caudovirales;Myoviridae;Unknown_genus;Unknown_species	Lytic	18108	14	1	0	1	7.98
aw2-pa_N2668_L16722_C1.469298	Uroviricota;Caudoviricetes;Caudovirales;Myoviridae;Unknown_genus;Unknown_species	Lytic	16722	15	0	0	0	8.36
aw2-pa_N2766_L16475_C1.265598	Uroviricota;Caudoviricetes;Caudovirales;Myoviridae;Unknown_genus;Unknown_species	Lytic	16475	11	0	0	0	7.78
aw2-pa_N2847_L16268_C0.937488	Uroviricota;Caudoviricetes;Caudovirales;Myoviridae;Unknown_genus;Unknown_species	Lytic	16268	18	0	0	0	17.75
aw2-pa_N3357_L15002_C1.275227	Uroviricota;Caudoviricetes;Caudovirales;Myoviridae;Unknown_genus;Unknown_species	Lytic	15002	8	0	0	0	9.13
aw2-pa_N3432_L14814_C1.531286	Uroviricota;Caudoviricetes;Caudovirales;Myoviridae;Unknown_genus;Unknown_species	Lytic	14814	22	4	1	3	6.95
aw2-pa_N3597_L14494_C1.913273	Uroviricota;Caudoviricetes;Caudovirales;Myoviridae;Unknown_genus;Unknown_species	Lytic	14494	10	0	0	0	7.35
aw2-pa_N478_L38746_C2.892954	Uroviricota;Caudoviricetes;Caudovirales;Myoviridae;Unknown_genus;Unknown_species	Lytic	38746	33	0	0	0	12.53
aw2-pa_N5088_L12240_C37.364072	Uroviricota;Caudoviricetes;Caudovirales;Myoviridae;Unknown_genus;Unknown_species	Lytic	12240	11	0	0	0	5.25
aw2-pa_N5693_L11614_C1.781579	Uroviricota;Caudoviricetes;Caudovirales;Myoviridae;Unknown_genus;Unknown_species	Lytic	11614	5	0	0	0	5.22
aw2-pa_N5710_L11600_C1.612743	Uroviricota;Caudoviricetes;Caudovirales;Myoviridae;Unknown_genus;Unknown_species	Lytic	11600	14	1	0	1	5.02
aw2-pa_N5761_L11541_C5.399860	Uroviricota;Caudoviricetes;Caudovirales;Myoviridae;Unknown_genus;Unknown_species	Lytic	11541	11	0	0	0	10.33
aw2-pa_N5790_L11527_C1.321754	Uroviricota;Caudoviricetes;Caudovirales;Myoviridae;Unknown_genus;Unknown_species	Lytic	11527	13	1	0	1	8.32
aw2-pa_N5896_L11430_C3.907901	Uroviricota;Caudoviricetes;Caudovirales;Myoviridae;Unknown_genus;Unknown_species	Lytic	11430	24	3	1	2	4.81
aw2-pa_N692_L32186_C3.550360	Uroviricota;Caudoviricetes;Caudovirales;Myoviridae;Unknown_genus;Unknown_species	Lytic	32186	20	0	0	0	14.94
aw2-pa_N70_L102779_C2.154249	Uroviricota;Caudoviricetes;Caudovirales;Myoviridae;Unknown_genus;Unknown_species	Lytic	102779	88	4	1	3	61.26
aw2-pa_N72_L101829_C8.730172	Uroviricota;Caudoviricetes;Caudovirales;Myoviridae;Unknown_genus;Unknown_species	Lytic	101829	78	4	1	3	33.38
aw2-pa_N7381_L10207_C1.030456	Uroviricota;Caudoviricetes;Caudovirales;Myoviridae;Unknown_genus;Unknown_species	Lytic	10207	15	0	0	0	5.95
aw2-pa_N854_L28912_C5.550182	Uroviricota;Caudoviricetes;Caudovirales;Myoviridae;Unknown_genus;Unknown_species	Lytic	28912	23	2	0	2	12.34
aw23-fl_N1034_L19545_C1.293079	Uroviricota;Caudoviricetes;Caudovirales;Myoviridae;Unknown_genus;Unknown_species	Lytic	19545	14	0	0	0	9.19
aw23-fl_N1055_L19403_C12.808155	Uroviricota;Caudoviricetes;Caudovirales;Myoviridae;Unknown_genus;Unknown_species	Lytic	19403	25	2	0	2	11.44
aw23-fl_N1134_L18628_C15.475434	Uroviricota;Caudoviricetes;Caudovirales;Myoviridae;Unknown_genus;Unknown_species	Lytic	18628	14	0	0	0	8.55
aw23-fl_N122_L55960_C2.585603	Uroviricota;Caudoviricetes;Caudovirales;Myoviridae;Unknown_genus;Unknown_species	Lytic	54154	85	7	3	4	24.48
aw23-fl_N1245_L17769_C1.404716	Uroviricota;Caudoviricetes;Caudovirales;Myoviridae;Unknown_genus;Unknown_species	Lytic	17769	5	0	0	0	7.63
aw23-fl_N1305_L17327_C1.590174	Uroviricota;Caudoviricetes;Caudovirales;Myoviridae;Unknown_genus;Unknown_species	Lytic	17327	14	0	0	0	8.32
aw23-fl_N1346_L17067_C1.149823	Uroviricota;Caudoviricetes;Caudovirales;Myoviridae;Unknown_genus;Unknown_species	Lytic	17067	14	0	0	0	7.14
aw23-fl_N1416_L16709_C1.185020	Uroviricota;Caudoviricetes;Caudovirales;Myoviridae;Unknown_genus;Unknown_species	Lytic	16709	12	0	0	0	8.29
aw23-fl_N16_L127915_C5.207359	Uroviricota;Caudoviricetes;Caudovirales;Myoviridae;Unknown_genus;Unknown_species	Lytic	127915	172	11	5	6	61.22
aw23-fl_N1600_L15717_C1.389609	Uroviricota;Caudoviricetes;Caudovirales;Myoviridae;Unknown_genus;Unknown_species	Lytic	15717	7	0	0	0	7.44
aw23-fl_N1604_L15700_C1.570410	Uroviricota;Caudoviricetes;Caudovirales;Myoviridae;Unknown_genus;Unknown_species	Lytic	15700	22	1	1	0	7.32
aw23-fl_N1723_L15183_C1.465529	Uroviricota;Caudoviricetes;Caudovirales;Myoviridae;Unknown_genus;Unknown_species	Lytic	15183	9	0	0	0	6.66
aw23-fl_N1735_L15150_C4.515210	Uroviricota;Caudoviricetes;Caudovirales;Myoviridae;Unknown_genus;Unknown_species	Lytic	15150	23	4	2	2	6.52
aw23-fl_N222_L42095_C2.951940	Uroviricota;Caudoviricetes;Caudovirales;Myoviridae;Unknown_genus;Unknown_species	Lytic	42095	25	5	2	3	19.24
aw23-fl_N2352_L13202_C1.274034	Uroviricota;Caudoviricetes;Caudovirales;Myoviridae;Unknown_genus;Unknown_species	Lytic	13202	16	0	0	0	5.88
aw23-fl_N2591_L12646_C2.653806	Uroviricota;Caudoviricetes;Caudovirales;Myoviridae;Unknown_genus;Unknown_species	Lytic	12646	11	0	0	0	5.83
aw23-fl_N2773_L12237_C1.211230	Uroviricota;Caudoviricetes;Caudovirales;Myoviridae;Unknown_genus;Unknown_species	Lytic	12237	24	2	2	0	5.96
aw23-fl_N2867_L12035_C1.379073	Uroviricota;Caudoviricetes;Caudovirales;Myoviridae;Unknown_genus;Unknown_species	Lytic	12035	4	0	0	0	5.26
aw23-fl_N291_L37171_C1.676061	Uroviricota;Caudoviricetes;Caudovirales;Myoviridae;Unknown_genus;Unknown_species	Lytic	37171	33	0	0	0	15.06
aw23-fl_N315_L35488_C3.140720	Uroviricota;Caudoviricetes;Caudovirales;Myoviridae;Unknown_genus;Unknown_species	Lytic	35488	39	1	1	0	18.25
aw23-fl_N3227_L11360_C3.527108	Uroviricota;Caudoviricetes;Caudovirales;Myoviridae;Unknown_genus;Unknown_species	Lytic	11360	13	1	0	1	4.83
aw23-fl_N3260_L11306_C0.690133	Uroviricota;Caudoviricetes;Caudovirales;Myoviridae;Unknown_genus;Unknown_species	Lytic	11306	6	0	0	0	5.21
aw23-fl_N3358_L11173_C1.295220	Uroviricota;Caudoviricetes;Caudovirales;Myoviridae;Unknown_genus;Unknown_species	Lytic	11173	36	0	0	0	5.14
aw23-fl_N3395_L11108_C2.534651	Uroviricota;Caudoviricetes;Caudovirales;Myoviridae;Unknown_genus;Unknown_species	Lytic	11108	4	0	0	0	4.96
aw23-fl_N34_L94918_C3.516346	Uroviricota;Caudoviricetes;Caudovirales;Myoviridae;Unknown_genus;Unknown_species	Lytic	94918	135	4	2	2	66.97
aw23-fl_N3682_L10657_C1.438462	Uroviricota;Caudoviricetes;Caudovirales;Myoviridae;Unknown_genus;Unknown_species	Lytic	10657	30	0	0	0	4.96
aw23-fl_N3696_L10633_C1.890444	Uroviricota;Caudoviricetes;Caudovirales;Myoviridae;Unknown_genus;Unknown_species	Lytic	10633	16	3	0	3	3.41
aw23-fl_N449_L29941_C2.966660	Uroviricota;Caudoviricetes;Caudovirales;Myoviridae;Unknown_genus;Unknown_species	Lytic	29941	29	1	1	0	12.72
aw23-fl_N478_L28975_C1.814961	Uroviricota;Caudoviricetes;Caudovirales;Myoviridae;Unknown_genus;Unknown_species	Lytic	28975	6	0	0	0	13.03
aw23-fl_N861_L21446_C2.887424	Uroviricota;Caudoviricetes;Caudovirales;Myoviridae;Unknown_genus;Unknown_species	Lytic	21446	22	1	0	1	8.57
aw23-fl_N884_L21181_C1.513869	Uroviricota;Caudoviricetes;Caudovirales;Myoviridae;Unknown_genus;Unknown_species	Lytic	21181	17	2	0	2	10.6
aw23-fl_N899_L21023_C3.012730	Uroviricota;Caudoviricetes;Caudovirales;Myoviridae;Unknown_genus;Unknown_species	Lytic	21023	11	0	0	0	11.56
aw23-fl_N972_L20252_C1.103006	Uroviricota;Caudoviricetes;Caudovirales;Myoviridae;Unknown_genus;Unknown_species	Lytic	20252	11	0	0	0	9.07
aw23-fl_N997_L20014_C1.852718	Uroviricota;Caudoviricetes;Caudovirales;Myoviridae;Unknown_genus;Unknown_species	Lytic	20014	14	1	0	1	9.8
aw23-pa_N1143_L14889_C17.364449	Uroviricota;Caudoviricetes;Caudovirales;Myoviridae;Unknown_genus;Unknown_species	Lytic	14889	11	0	0	0	6.69
aw23-pa_N1311_L13871_C1.221042	Uroviricota;Caudoviricetes;Caudovirales;Myoviridae;Unknown_genus;Unknown_species	Lytic	13871	19	2	2	0	7.74
aw23-pa_N1380_L13482_C1.219169	Uroviricota;Caudoviricetes;Caudovirales;Myoviridae;Unknown_genus;Unknown_species	Lytic	13482	32	1	0	1	5.72
aw23-pa_N150_L47386_C4.303879	Uroviricota;Caudoviricetes;Caudovirales;Myoviridae;Unknown_genus;Unknown_species	Lytic	47386	57	0	0	0	20.67
aw23-pa_N2082_L11236_C1.509767	Uroviricota;Caudoviricetes;Caudovirales;Myoviridae;Unknown_genus;Unknown_species	Lytic	11236	7	0	0	0	5.01
aw23-pa_N2108_L11165_C5.512321	Uroviricota;Caudoviricetes;Caudovirales;Myoviridae;Unknown_genus;Unknown_species	Lytic	11165	10	1	1	0	4.71
aw23-pa_N2413_L10512_C13.301685	Uroviricota;Caudoviricetes;Caudovirales;Myoviridae;Unknown_genus;Unknown_species	Lytic	10512	17	1	0	1	5.75
aw23-pa_N2515_L10311_C1.773665	Uroviricota;Caudoviricetes;Caudovirales;Myoviridae;Unknown_genus;Unknown_species	Lytic	10311	16	0	0	0	4.41
aw23-pa_N32_L104077_C28.511958	Uroviricota;Caudoviricetes;Caudovirales;Myoviridae;Unknown_genus;Unknown_species	Lytic	104077	104	8	1	7	39.61
aw23-pa_N352_L28633_C5.856837	Uroviricota;Caudoviricetes;Caudovirales;Myoviridae;Unknown_genus;Unknown_species	Lytic	28633	31	0	0	0	12.59
aw23-pa_N685_L19454_C1.730946	Uroviricota;Caudoviricetes;Caudovirales;Myoviridae;Unknown_genus;Unknown_species	Lytic	19454	21	0	0	0	7.78
aw23-pa_N806_L17849_C3.485047	Uroviricota;Caudoviricetes;Caudovirales;Myoviridae;Unknown_genus;Unknown_species	Lytic	17849	22	3	1	2	13.93
aw24-fl_N1015_L19950_C2.981486	Uroviricota;Caudoviricetes;Caudovirales;Myoviridae;Unknown_genus;Unknown_species	Lytic	19950	11	0	0	0	9.31
aw24-fl_N1028_L19817_C1.871305	Uroviricota;Caudoviricetes;Caudovirales;Myoviridae;Unknown_genus;Unknown_species	Lytic	19817	35	1	0	1	6.9
aw24-fl_N1037_L19691_C2.740902	Uroviricota;Caudoviricetes;Caudovirales;Myoviridae;Unknown_genus;Unknown_species	Lytic	19691	28	1	0	1	13.89
aw24-fl_N1088_L19176_C3.959945	Uroviricota;Caudoviricetes;Caudovirales;Myoviridae;Unknown_genus;Unknown_species	Lytic	19176	9	0	0	0	8.85
aw24-fl_N1271_L17910_C2.281955	Uroviricota;Caudoviricetes;Caudovirales;Myoviridae;Unknown_genus;Unknown_species	Lytic	17910	15	0	0	0	9.84
aw24-fl_N129_L54569_C19.689119	Uroviricota;Caudoviricetes;Caudovirales;Myoviridae;Unknown_genus;Unknown_species	Lytic	54569	53	3	1	2	24.73
aw24-fl_N1392_L17187_C2.915299	Uroviricota;Caudoviricetes;Caudovirales;Myoviridae;Unknown_genus;Unknown_species	Lytic	17187	21	2	0	2	7.17
aw24-fl_N1506_L16658_C4.482487	Uroviricota;Caudoviricetes;Caudovirales;Myoviridae;Unknown_genus;Unknown_species	Lytic	16658	9	0	0	0	7.28
aw24-fl_N167_L47886_C3.280952	Uroviricota;Caudoviricetes;Caudovirales;Myoviridae;Unknown_genus;Unknown_species	Lytic	47886	70	6	3	3	23.02
aw24-fl_N2218_L13827_C1.051825	Uroviricota;Caudoviricetes;Caudovirales;Myoviridae;Unknown_genus;Unknown_species	Lytic	13827	16	0	0	0	6.9
aw24-fl_N2239_L13783_C2.561365	Uroviricota;Caudoviricetes;Caudovirales;Myoviridae;Unknown_genus;Unknown_species	Lytic	13783	8	1	1	0	7.08
aw24-fl_N2314_L13607_C1.095401	Uroviricota;Caudoviricetes;Caudovirales;Myoviridae;Unknown_genus;Unknown_species	Lytic	13607	5	1	1	0	3.4
aw24-fl_N2407_L13336_C9.414717	Uroviricota;Caudoviricetes;Caudovirales;Myoviridae;Unknown_genus;Unknown_species	Lytic	13336	37	1	0	1	6.84
aw24-fl_N2473_L13206_C1.920101	Uroviricota;Caudoviricetes;Caudovirales;Myoviridae;Unknown_genus;Unknown_species	Lytic	13206	11	0	0	0	7.06
aw24-fl_N26_L136303_C26.734799	Uroviricota;Caudoviricetes;Caudovirales;Myoviridae;Unknown_genus;Unknown_species	Lytic	136303	177	13	5	8	64.11
aw24-fl_N2630_L12864_C2.071524	Uroviricota;Caudoviricetes;Caudovirales;Myoviridae;Unknown_genus;Unknown_species	Lytic	12864	19	3	0	3	9.47
aw24-fl_N273_L38916_C4.104127	Uroviricota;Caudoviricetes;Caudovirales;Myoviridae;Unknown_genus;Unknown_species	Lytic	38916	37	4	3	1	18.79
aw24-fl_N2776_L12539_C1.501934	Uroviricota;Caudoviricetes;Caudovirales;Myoviridae;Unknown_genus;Unknown_species	Lytic	12539	6	0	0	0	5.53
aw24-fl_N2803_L12488_C1.844754	Uroviricota;Caudoviricetes;Caudovirales;Myoviridae;Unknown_genus;Unknown_species	Lytic	12488	15	0	0	0	5.29
aw24-fl_N2810_L12472_C2.029405	Uroviricota;Caudoviricetes;Caudovirales;Myoviridae;Unknown_genus;Unknown_species	Lytic	12472	13	0	0	0	5.87
aw24-fl_N3250_L11655_C1.317054	Uroviricota;Caudoviricetes;Caudovirales;Myoviridae;Unknown_genus;Unknown_species	Lytic	11655	13	2	0	2	5.46
aw24-fl_N3365_L11475_C2.648220	Uroviricota;Caudoviricetes;Caudovirales;Myoviridae;Unknown_genus;Unknown_species	Lytic	11475	10	0	0	0	5.07
aw24-fl_N3414_L11388_C2.346328	Uroviricota;Caudoviricetes;Caudovirales;Myoviridae;Unknown_genus;Unknown_species	Lytic	11388	21	1	0	1	4.78
aw24-fl_N3529_L11213_C0.980787	Uroviricota;Caudoviricetes;Caudovirales;Myoviridae;Unknown_genus;Unknown_species	Lytic	11213	20	1	0	1	5.16
aw24-fl_N3569_L11172_C1.320326	Uroviricota;Caudoviricetes;Caudovirales;Myoviridae;Unknown_genus;Unknown_species	Lytic	11172	26	1	1	0	5.39
aw24-fl_N3893_L10771_C3.802518	Uroviricota;Caudoviricetes;Caudovirales;Myoviridae;Unknown_genus;Unknown_species	Lytic	10771	25	3	1	2	5.19
aw24-fl_N4042_L10596_C6.899322	Uroviricota;Caudoviricetes;Caudovirales;Myoviridae;Unknown_genus;Unknown_species	Lytic	10596	18	3	2	1	4.81
aw24-fl_N4188_L10413_C0.866712	Uroviricota;Caudoviricetes;Caudovirales;Myoviridae;Unknown_genus;Unknown_species	Lytic	10413	13	0	0	0	4.98
aw24-fl_N4237_L10369_C1.292130	Uroviricota;Caudoviricetes;Caudovirales;Myoviridae;Unknown_genus;Unknown_species	Lytic	10369	19	2	0	2	4.87
aw24-fl_N4329_L10279_C2.130910	Uroviricota;Caudoviricetes;Caudovirales;Myoviridae;Unknown_genus;Unknown_species	Lytic	10279	5	0	0	0	5.67
aw24-fl_N4446_L10167_C1.334861	Uroviricota;Caudoviricetes;Caudovirales;Myoviridae;Unknown_genus;Unknown_species	Lytic	10167	14	0	0	0	16.85
aw24-fl_N505_L27930_C2.052261	Uroviricota;Caudoviricetes;Caudovirales;Myoviridae;Unknown_genus;Unknown_species	Lytic	27930	33	0	0	0	14.27
aw24-fl_N562_L26527_C2.927652	Uroviricota;Caudoviricetes;Caudovirales;Myoviridae;Unknown_genus;Unknown_species	Lytic	26527	16	0	0	0	14.54
aw24-fl_N592_L25780_C2.213386	Uroviricota;Caudoviricetes;Caudovirales;Myoviridae;Unknown_genus;Unknown_species	Lytic	25780	43	3	1	2	11.43
aw24-fl_N71_L79313_C3.307314	Uroviricota;Caudoviricetes;Caudovirales;Myoviridae;Unknown_genus;Unknown_species	Lytic	79313	67	4	3	1	36.96
aw24-fl_N774_L22763_C1.984052	Uroviricota;Caudoviricetes;Caudovirales;Myoviridae;Unknown_genus;Unknown_species	Lytic	22763	34	3	1	2	9.94
aw24-fl_N797_L22496_C4.172739	Uroviricota;Caudoviricetes;Caudovirales;Myoviridae;Unknown_genus;Unknown_species	Lytic	22496	32	2	0	2	10.89
aw24-fl_N865_L21463_C6.097816	Uroviricota;Caudoviricetes;Caudovirales;Myoviridae;Unknown_genus;Unknown_species	Lytic	21463	22	2	1	1	11.75
aw24-pa_N1192_L15398_C1.509986	Uroviricota;Caudoviricetes;Caudovirales;Myoviridae;Unknown_genus;Unknown_species	Lytic	15398	18	0	0	0	7.34
aw24-pa_N1875_L12572_C4.098513	Uroviricota;Caudoviricetes;Caudovirales;Myoviridae;Unknown_genus;Unknown_species	Lytic	12572	15	0	0	0	6.33
aw24-pa_N1950_L12372_C4.286893	Uroviricota;Caudoviricetes;Caudovirales;Myoviridae;Unknown_genus;Unknown_species	Lytic	12372	18	0	0	0	5.92
aw24-pa_N1999_L12224_C1.640407	Uroviricota;Caudoviricetes;Caudovirales;Myoviridae;Unknown_genus;Unknown_species	Lytic	12224	20	1	0	1	8.69
aw24-pa_N348_L26240_C1.245050	Uroviricota;Caudoviricetes;Caudovirales;Myoviridae;Unknown_genus;Unknown_species	Lytic	26240	37	4	2	2	13.12
aw24-pa_N37_L63431_C1.351147	Uroviricota;Caudoviricetes;Caudovirales;Myoviridae;Unknown_genus;Unknown_species	Lytic	63431	44	1	0	1	29.64
aw24-pa_N711_L19368_C1.422847	Uroviricota;Caudoviricetes;Caudovirales;Myoviridae;Unknown_genus;Unknown_species	Lytic	19368	37	0	0	0	9.02
aw24-pa_N958_L17078_C7.051383	Uroviricota;Caudoviricetes;Caudovirales;Myoviridae;Unknown_genus;Unknown_species	Lytic	17078	17	1	0	1	7.5
aw26-fl_N1078_L22863_C1.037254	Uroviricota;Caudoviricetes;Caudovirales;Myoviridae;Unknown_genus;Unknown_species	Lytic	22863	20	0	0	0	9.85
aw26-fl_N1245_L21355_C1.610467	Uroviricota;Caudoviricetes;Caudovirales;Myoviridae;Unknown_genus;Unknown_species	Lytic	21355	36	1	0	1	9.61
aw26-fl_N1273_L21065_C1.874152	Uroviricota;Caudoviricetes;Caudovirales;Myoviridae;Unknown_genus;Unknown_species	Lytic	21065	16	0	0	0	22.13
aw26-fl_N1504_L19506_C1.571805	Uroviricota;Caudoviricetes;Caudovirales;Myoviridae;Unknown_genus;Unknown_species	Lytic	19506	40	5	2	3	9.59
aw26-fl_N1658_L18645_C1.476671	Uroviricota;Caudoviricetes;Caudovirales;Myoviridae;Unknown_genus;Unknown_species	Lytic	18645	29	1	0	1	7.89
aw26-fl_N1664_L18613_C3.317538	Uroviricota;Caudoviricetes;Caudovirales;Myoviridae;Unknown_genus;Unknown_species	Lytic	18613	23	0	0	0	8.54
aw26-fl_N1747_L18155_C2.531617	Uroviricota;Caudoviricetes;Caudovirales;Myoviridae;Unknown_genus;Unknown_species	Lytic	18155	22	0	0	0	12.56
aw26-fl_N2050_L16647_C2.531053	Uroviricota;Caudoviricetes;Caudovirales;Myoviridae;Unknown_genus;Unknown_species	Lytic	16647	8	0	0	0	7.49
aw26-fl_N2351_L15625_C2.864305	Uroviricota;Caudoviricetes;Caudovirales;Myoviridae;Unknown_genus;Unknown_species	Lytic	15625	11	0	0	0	4.43
aw26-fl_N2464_L15257_C1.286781	Uroviricota;Caudoviricetes;Caudovirales;Myoviridae;Unknown_genus;Unknown_species	Lytic	15257	26	0	0	0	12.68
aw26-fl_N2548_L15010_C1.101391	Uroviricota;Caudoviricetes;Caudovirales;Myoviridae;Unknown_genus;Unknown_species	Lytic	15010	20	0	0	0	6.63
aw26-fl_N2887_L14090_C3.609468	Uroviricota;Caudoviricetes;Caudovirales;Myoviridae;Unknown_genus;Unknown_species	Lytic	14090	24	2	0	2	5.91
aw26-fl_N3036_L13724_C1.430683	Uroviricota;Caudoviricetes;Caudovirales;Myoviridae;Unknown_genus;Unknown_species	Lytic	13724	15	0	0	0	21.91
aw26-fl_N3253_L13264_C1.010048	Uroviricota;Caudoviricetes;Caudovirales;Myoviridae;Unknown_genus;Unknown_species	Lytic	13264	21	1	0	1	5.17
aw26-fl_N334_L40381_C2.414890	Uroviricota;Caudoviricetes;Caudovirales;Myoviridae;Unknown_genus;Unknown_species	Lytic	40381	16	0	0	0	20.78
aw26-fl_N3507_L12735_C3.332884	Uroviricota;Caudoviricetes;Caudovirales;Myoviridae;Unknown_genus;Unknown_species	Lytic	12735	19	0	0	0	7.01
aw26-fl_N355_L39427_C1.535242	Uroviricota;Caudoviricetes;Caudovirales;Myoviridae;Unknown_genus;Unknown_species	Lytic	39427	13	0	0	0	19.77
aw26-fl_N3607_L12541_C1.153375	Uroviricota;Caudoviricetes;Caudovirales;Myoviridae;Unknown_genus;Unknown_species	Lytic	12541	14	2	0	2	4.83
aw26-fl_N3937_L12010_C0.979046	Uroviricota;Caudoviricetes;Caudovirales;Myoviridae;Unknown_genus;Unknown_species	Lytic	12010	15	1	0	1	6.25
aw26-fl_N4261_L11575_C2.291579	Uroviricota;Caudoviricetes;Caudovirales;Myoviridae;Unknown_genus;Unknown_species	Lytic	11575	16	1	0	1	5.08
aw26-fl_N4344_L11492_C1.462297	Uroviricota;Caudoviricetes;Caudovirales;Myoviridae;Unknown_genus;Unknown_species	Lytic	11492	10	0	0	0	5.98
aw26-fl_N4640_L11103_C4.955995	Uroviricota;Caudoviricetes;Caudovirales;Myoviridae;Unknown_genus;Unknown_species	Lytic	11103	8	0	0	0	4.68
aw26-fl_N466_L34590_C2.105069	Uroviricota;Caudoviricetes;Caudovirales;Myoviridae;Unknown_genus;Unknown_species	Lytic	34590	45	3	1	2	16.07
aw26-fl_N4677_L11053_C2.562420	Uroviricota;Caudoviricetes;Caudovirales;Myoviridae;Unknown_genus;Unknown_species	Lytic	11053	6	0	0	0	5.06
aw26-fl_N4766_L10953_C5.387124	Uroviricota;Caudoviricetes;Caudovirales;Myoviridae;Unknown_genus;Unknown_species	Lytic	10953	10	0	0	0	4.58
aw26-fl_N4982_L10721_C10.552294	Uroviricota;Caudoviricetes;Caudovirales;Myoviridae;Unknown_genus;Unknown_species	Lytic	10721	10	0	0	0	4.32
aw26-fl_N5060_L10636_C4.774098	Uroviricota;Caudoviricetes;Caudovirales;Myoviridae;Unknown_genus;Unknown_species	Lytic	10636	21	1	0	1	5.34
aw26-fl_N5578_L10104_C1.078380	Uroviricota;Caudoviricetes;Caudovirales;Myoviridae;Unknown_genus;Unknown_species	Lytic	10104	13	0	0	0	17.96
aw26-fl_N733_L28374_C2.500266	Uroviricota;Caudoviricetes;Caudovirales;Myoviridae;Unknown_genus;Unknown_species	Lytic	28374	36	1	1	0	12.08
aw26-fl_N877_L25564_C1.271219	Uroviricota;Caudoviricetes;Caudovirales;Myoviridae;Unknown_genus;Unknown_species	Lytic	25564	28	2	0	2	11.88
aw26-fl_N939_L24620_C1.937737	Uroviricota;Caudoviricetes;Caudovirales;Myoviridae;Unknown_genus;Unknown_species	Lytic	24620	24	0	0	0	11.8
aw3-fl_N1137_L24472_C2.551571	Uroviricota;Caudoviricetes;Caudovirales;Myoviridae;Unknown_genus;Unknown_species	Lytic	24472	25	0	0	0	11.07
aw3-fl_N1354_L22358_C4.569925	Uroviricota;Caudoviricetes;Caudovirales;Myoviridae;Unknown_genus;Unknown_species	Lytic	22358	12	0	0	0	10.25
aw3-fl_N155_L60915_C5.268984	Uroviricota;Caudoviricetes;Caudovirales;Myoviridae;Unknown_genus;Unknown_species	Lytic	60915	53	0	0	0	23.19
aw3-fl_N1598_L20545_C2.414732	Uroviricota;Caudoviricetes;Caudovirales;Myoviridae;Unknown_genus;Unknown_species	Lytic	20545	20	0	0	0	11.34
aw3-fl_N200_L56513_C2.559022	Uroviricota;Caudoviricetes;Caudovirales;Myoviridae;Unknown_genus;Unknown_species	Lytic	56513	67	2	2	0	30.38
aw3-fl_N2100_L17931_C1.182599	Uroviricota;Caudoviricetes;Caudovirales;Myoviridae;Unknown_genus;Unknown_species	Lytic	17931	33	4	3	1	5.03
aw3-fl_N2160_L17650_C1.351081	Uroviricota;Caudoviricetes;Caudovirales;Myoviridae;Unknown_genus;Unknown_species	Lytic	17650	19	2	0	2	9.19
aw3-fl_N2438_L16642_C1.672237	Uroviricota;Caudoviricetes;Caudovirales;Myoviridae;Unknown_genus;Unknown_species	Lytic	16642	21	0	0	0	10.37
aw3-fl_N2608_L16117_C3.019700	Uroviricota;Caudoviricetes;Caudovirales;Myoviridae;Unknown_genus;Unknown_species	Lytic	12537	20	1	0	1	5.66
aw3-fl_N2832_L15462_C3.919270	Uroviricota;Caudoviricetes;Caudovirales;Myoviridae;Unknown_genus;Unknown_species	Lytic	15462	33	1	1	0	7.54
aw3-fl_N3479_L13945_C1.374512	Uroviricota;Caudoviricetes;Caudovirales;Myoviridae;Unknown_genus;Unknown_species	Lytic	13945	14	0	0	0	7.04
aw3-fl_N4070_L12829_C1.415368	Uroviricota;Caudoviricetes;Caudovirales;Myoviridae;Unknown_genus;Unknown_species	Lytic	12829	16	0	0	0	5.37
aw3-fl_N4269_L12512_C1.250545	Uroviricota;Caudoviricetes;Caudovirales;Myoviridae;Unknown_genus;Unknown_species	Lytic	12512	14	0	0	0	3.69
aw3-fl_N4286_L12493_C1.113618	Uroviricota;Caudoviricetes;Caudovirales;Myoviridae;Unknown_genus;Unknown_species	Lytic	12493	10	0	0	0	10.17
aw3-fl_N5029_L11495_C4.271112	Uroviricota;Caudoviricetes;Caudovirales;Myoviridae;Unknown_genus;Unknown_species	Lytic	11495	27	2	0	2	7.99
aw3-fl_N5155_L11352_C1.236615	Uroviricota;Caudoviricetes;Caudovirales;Myoviridae;Unknown_genus;Unknown_species	Lytic	11352	15	0	0	0	5.37
aw3-fl_N5371_L11122_C2.135516	Uroviricota;Caudoviricetes;Caudovirales;Myoviridae;Unknown_genus;Unknown_species	Lytic	11122	17	0	0	0	5.11
aw3-fl_N5589_L10897_C1.340297	Uroviricota;Caudoviricetes;Caudovirales;Myoviridae;Unknown_genus;Unknown_species	Lytic	10897	13	0	0	0	4.59
aw3-fl_N5762_L10723_C1.361552	Uroviricota;Caudoviricetes;Caudovirales;Myoviridae;Unknown_genus;Unknown_species	Lytic	10723	12	0	0	0	5.66
aw3-fl_N59_L92671_C7.922783	Uroviricota;Caudoviricetes;Caudovirales;Myoviridae;Unknown_genus;Unknown_species	Lytic	92671	116	10	3	7	41.12
aw3-fl_N805_L28908_C23.572982	Uroviricota;Caudoviricetes;Caudovirales;Myoviridae;Unknown_genus;Unknown_species	Lytic	28908	57	2	0	2	14.73
aw3-fl_N98_L75180_C1.424034	Uroviricota;Caudoviricetes;Caudovirales;Myoviridae;Unknown_genus;Unknown_species	Lytic	75180	56	2	1	1	47.88
aw3-pa_N1096_L27558_C3.106959	Uroviricota;Caudoviricetes;Caudovirales;Myoviridae;Unknown_genus;Unknown_species	Lytic	27558	16	1	0	1	12.84
aw3-pa_N113_L82130_C5.348658	Uroviricota;Caudoviricetes;Caudovirales;Myoviridae;Unknown_genus;Unknown_species	Lytic	82130	58	5	3	2	29.27
aw3-pa_N1393_L24418_C1.663291	Uroviricota;Caudoviricetes;Caudovirales;Myoviridae;Unknown_genus;Unknown_species	Lytic	24418	29	2	1	1	10.36
aw3-pa_N1490_L23705_C6.298583	Uroviricota;Caudoviricetes;Caudovirales;Myoviridae;Unknown_genus;Unknown_species	Lytic	23705	19	0	0	0	9.42
aw3-pa_N1808_L21602_C7.527264	Uroviricota;Caudoviricetes;Caudovirales;Myoviridae;Unknown_genus;Unknown_species	Lytic	21602	28	1	0	1	10.04
aw3-pa_N1933_L20909_C4.698682	Uroviricota;Caudoviricetes;Caudovirales;Myoviridae;Unknown_genus;Unknown_species	Lytic	20909	17	0	0	0	5.57
aw3-pa_N2125_L19958_C1.663658	Uroviricota;Caudoviricetes;Caudovirales;Myoviridae;Unknown_genus;Unknown_species	Lytic	19958	23	1	0	1	8.75
aw3-pa_N2158_L19762_C4.103489	Uroviricota;Caudoviricetes;Caudovirales;Myoviridae;Unknown_genus;Unknown_species	Lytic	19762	8	0	0	0	11.49
aw3-pa_N2317_L18917_C5.764130	Uroviricota;Caudoviricetes;Caudovirales;Myoviridae;Unknown_genus;Unknown_species	Lytic	18917	19	0	0	0	25.93
aw3-pa_N2407_L18573_C12.387835	Uroviricota;Caudoviricetes;Caudovirales;Myoviridae;Unknown_genus;Unknown_species	Lytic	18573	23	3	3	0	1.79
aw3-pa_N252_L55576_C4.757236	Uroviricota;Caudoviricetes;Caudovirales;Myoviridae;Unknown_genus;Unknown_species	Lytic	55576	61	1	0	1	25.71
aw3-pa_N2616_L17834_C3.122381	Uroviricota;Caudoviricetes;Caudovirales;Myoviridae;Unknown_genus;Unknown_species	Lytic	17834	18	0	0	0	7.97
aw3-pa_N2620_L17813_C14.266539	Uroviricota;Caudoviricetes;Caudovirales;Myoviridae;Unknown_genus;Unknown_species	Lytic	17813	23	2	1	1	9.78
aw3-pa_N270_L54472_C3.275039	Uroviricota;Caudoviricetes;Caudovirales;Myoviridae;Unknown_genus;Unknown_species	Lytic	54472	92	8	5	3	25.59
aw3-pa_N289_L52661_C1.653025	Uroviricota;Caudoviricetes;Caudovirales;Myoviridae;Unknown_genus;Unknown_species	Lytic	50814	96	4	2	2	24.88
aw3-pa_N2892_L16836_C3.871746	Uroviricota;Caudoviricetes;Caudovirales;Myoviridae;Unknown_genus;Unknown_species	Lytic	16836	13	0	0	0	10.34
aw3-pa_N2949_L16634_C3.238990	Uroviricota;Caudoviricetes;Caudovirales;Myoviridae;Unknown_genus;Unknown_species	Lytic	16634	31	3	1	2	6.64
aw3-pa_N317_L50417_C1.779181	Uroviricota;Caudoviricetes;Caudovirales;Myoviridae;Unknown_genus;Unknown_species	Lytic	50417	34	0	0	0	16.28
aw3-pa_N3263_L15762_C3.303230	Uroviricota;Caudoviricetes;Caudovirales;Myoviridae;Unknown_genus;Unknown_species	Lytic	15762	11	0	0	0	8.29
aw3-pa_N3351_L15501_C2.019709	Uroviricota;Caudoviricetes;Caudovirales;Myoviridae;Unknown_genus;Unknown_species	Lytic	15501	20	0	0	0	10.8
aw3-pa_N339_L48900_C1.557153	Uroviricota;Caudoviricetes;Caudovirales;Myoviridae;Unknown_genus;Unknown_species	Lytic	48900	58	9	6	3	22.92
aw3-pa_N3511_L15176_C2.839258	Uroviricota;Caudoviricetes;Caudovirales;Myoviridae;Unknown_genus;Unknown_species	Lytic	15176	12	0	0	0	5.79
aw3-pa_N3687_L14790_C15.672032	Uroviricota;Caudoviricetes;Caudovirales;Myoviridae;Unknown_genus;Unknown_species	Lytic	14790	38	2	0	2	10.85
aw3-pa_N3882_L14369_C1.699621	Uroviricota;Caudoviricetes;Caudovirales;Myoviridae;Unknown_genus;Unknown_species	Lytic	14369	14	0	0	0	6.01
aw3-pa_N44_L130095_C4.970293	Uroviricota;Caudoviricetes;Caudovirales;Myoviridae;Unknown_genus;Unknown_species	Lytic	130095	162	25	15	10	62.64
aw3-pa_N4455_L13344_C4.437694	Uroviricota;Caudoviricetes;Caudovirales;Myoviridae;Unknown_genus;Unknown_species	Lytic	13344	15	0	0	0	5.69
aw3-pa_N447_L42106_C6.580647_fragment_2	Uroviricota;Caudoviricetes;Caudovirales;Myoviridae;Unknown_genus;Unknown_species	Lytic	16500	12	3	1	2	7
aw3-pa_N4685_L13026_C1.539034	Uroviricota;Caudoviricetes;Caudovirales;Myoviridae;Unknown_genus;Unknown_species	Lytic	13026	19	0	0	0	16.86
aw3-pa_N472_L40967_C3.090377	Uroviricota;Caudoviricetes;Caudovirales;Myoviridae;Unknown_genus;Unknown_species	Lytic	40967	25	2	2	0	9.99
aw3-pa_N4731_L12937_C8.005777	Uroviricota;Caudoviricetes;Caudovirales;Myoviridae;Unknown_genus;Unknown_species	Lytic	12937	18	0	0	0	6.17
aw3-pa_N507_L38959_C3.639601	Uroviricota;Caudoviricetes;Caudovirales;Myoviridae;Unknown_genus;Unknown_species	Lytic	38959	33	0	0	0	12.59
aw3-pa_N5081_L12466_C53.941324	Uroviricota;Caudoviricetes;Caudovirales;Myoviridae;Unknown_genus;Unknown_species	Lytic	12466	12	0	0	0	5.35
aw3-pa_N5094_L12451_C2.266715	Uroviricota;Caudoviricetes;Caudovirales;Myoviridae;Unknown_genus;Unknown_species	Lytic	12451	11	0	0	0	4.84
aw3-pa_N5376_L12129_C2.709215	Uroviricota;Caudoviricetes;Caudovirales;Myoviridae;Unknown_genus;Unknown_species	Lytic	12129	26	3	2	1	4.85
aw3-pa_N580_L36800_C27.549423	Uroviricota;Caudoviricetes;Caudovirales;Myoviridae;Unknown_genus;Unknown_species	Lytic	36800	62	5	2	3	13.55
aw3-pa_N5803_L11662_C1.183182	Uroviricota;Caudoviricetes;Caudovirales;Myoviridae;Unknown_genus;Unknown_species	Lytic	11662	10	0	0	0	4.84
aw3-pa_N646_L35306_C7.371159	Uroviricota;Caudoviricetes;Caudovirales;Myoviridae;Unknown_genus;Unknown_species	Lytic	35306	31	0	0	0	14.43
aw3-pa_N6824_L10673_C4.070738	Uroviricota;Caudoviricetes;Caudovirales;Myoviridae;Unknown_genus;Unknown_species	Lytic	10673	5	0	0	0	5.56
aw3-pa_N7163_L10419_C5.491644	Uroviricota;Caudoviricetes;Caudovirales;Myoviridae;Unknown_genus;Unknown_species	Lytic	10419	22	0	0	0	5.54
aw3-pa_N737_L33239_C18.147590	Uroviricota;Caudoviricetes;Caudovirales;Myoviridae;Unknown_genus;Unknown_species	Lytic	33239	59	0	0	0	46.62
aw3-pa_N7487_L10177_C7.409652	Uroviricota;Caudoviricetes;Caudovirales;Myoviridae;Unknown_genus;Unknown_species	Lytic	10177	23	3	0	3	5.07
aw3-pa_N755_L32832_C4.408011	Uroviricota;Caudoviricetes;Caudovirales;Myoviridae;Unknown_genus;Unknown_species	Lytic	32832	22	0	0	0	14.49
aw3-pa_N804_L31861_C54.498424	Uroviricota;Caudoviricetes;Caudovirales;Myoviridae;Unknown_genus;Unknown_species	Lytic	31861	25	0	0	0	14.61
aw3-pa_N826_L31412_C8.251143	Uroviricota;Caudoviricetes;Caudovirales;Myoviridae;Unknown_genus;Unknown_species	Lytic	31412	20	0	0	0	13.81
aw3-pa_N927_L29946_C1.539321	Uroviricota;Caudoviricetes;Caudovirales;Myoviridae;Unknown_genus;Unknown_species	Lytic	29946	26	1	0	1	9.8
aw3-pa_N953_L29560_C1.798763	Uroviricota;Caudoviricetes;Caudovirales;Myoviridae;Unknown_genus;Unknown_species	Lytic	29560	24	0	0	0	8.66
aw3-pa_N961_L29403_C1.467174	Uroviricota;Caudoviricetes;Caudovirales;Myoviridae;Unknown_genus;Unknown_species	Lytic	29403	47	2	1	1	12.92
aw4-fl_N1010_L23615_C6.219814	Uroviricota;Caudoviricetes;Caudovirales;Myoviridae;Unknown_genus;Unknown_species	Lytic	23615	33	3	2	1	10.78
aw4-fl_N1187_L22062_C4.588101	Uroviricota;Caudoviricetes;Caudovirales;Myoviridae;Unknown_genus;Unknown_species	Lytic	12302	20	1	1	0	5.42
aw4-fl_N1298_L21282_C2.284188	Uroviricota;Caudoviricetes;Caudovirales;Myoviridae;Unknown_genus;Unknown_species	Lytic	21282	11	0	0	0	8.45
aw4-fl_N1645_L19387_C1.469886	Uroviricota;Caudoviricetes;Caudovirales;Myoviridae;Unknown_genus;Unknown_species	Lytic	19387	25	0	0	0	12.82
aw4-fl_N167_L46365_C3.879147	Uroviricota;Caudoviricetes;Caudovirales;Myoviridae;Unknown_genus;Unknown_species	Lytic	46365	54	0	0	0	42.26
aw4-fl_N170_L46028_C1.848064	Uroviricota;Caudoviricetes;Caudovirales;Myoviridae;Unknown_genus;Unknown_species	Lytic	46028	40	1	1	0	26.74
aw4-fl_N1885_L18145_C1.520979	Uroviricota;Caudoviricetes;Caudovirales;Myoviridae;Unknown_genus;Unknown_species	Lytic	18145	7	0	0	0	9.27
aw4-fl_N2283_L16711_C1.207730	Uroviricota;Caudoviricetes;Caudovirales;Myoviridae;Unknown_genus;Unknown_species	Lytic	14371	16	1	0	1	5.36
aw4-fl_N2413_L16335_C1.799543	Uroviricota;Caudoviricetes;Caudovirales;Myoviridae;Unknown_genus;Unknown_species	Lytic	16335	23	2	0	2	17.34
aw4-fl_N2427_L16304_C2.447673	Uroviricota;Caudoviricetes;Caudovirales;Myoviridae;Unknown_genus;Unknown_species	Lytic	16304	20	0	0	0	6.52
aw4-fl_N2445_L16243_C1.267002	Uroviricota;Caudoviricetes;Caudovirales;Myoviridae;Unknown_genus;Unknown_species	Lytic	16243	38	1	0	1	10.71
aw4-fl_N2511_L16072_C3.621511	Uroviricota;Caudoviricetes;Caudovirales;Myoviridae;Unknown_genus;Unknown_species	Lytic	16072	11	0	0	0	7.32
aw4-fl_N2547_L15994_C1.579442	Uroviricota;Caudoviricetes;Caudovirales;Myoviridae;Unknown_genus;Unknown_species	Lytic	15994	11	0	0	0	8.33
aw4-fl_N2578_L15912_C1.943744	Uroviricota;Caudoviricetes;Caudovirales;Myoviridae;Unknown_genus;Unknown_species	Lytic	15912	20	0	0	0	7.86
aw4-fl_N260_L39615_C22.267423	Uroviricota;Caudoviricetes;Caudovirales;Myoviridae;Unknown_genus;Unknown_species	Lytic	39615	40	2	1	1	17.3
aw4-fl_N2637_L15769_C1.312556	Uroviricota;Caudoviricetes;Caudovirales;Myoviridae;Unknown_genus;Unknown_species	Lytic	15769	14	0	0	0	7.21
aw4-fl_N268_L39143_C1.800595	Uroviricota;Caudoviricetes;Caudovirales;Myoviridae;Unknown_genus;Unknown_species	Lytic	39143	39	2	0	2	20.4
aw4-fl_N2709_L15567_C3.427655	Uroviricota;Caudoviricetes;Caudovirales;Myoviridae;Unknown_genus;Unknown_species	Lytic	15567	13	0	0	0	19.65
aw4-fl_N2772_L15391_C1.258189	Uroviricota;Caudoviricetes;Caudovirales;Myoviridae;Unknown_genus;Unknown_species	Lytic	15391	22	3	0	3	18.68
aw4-fl_N2795_L15337_C2.425904	Uroviricota;Caudoviricetes;Caudovirales;Myoviridae;Unknown_genus;Unknown_species	Lytic	15337	19	0	0	0	9.26
aw4-fl_N2942_L14983_C2.174206	Uroviricota;Caudoviricetes;Caudovirales;Myoviridae;Unknown_genus;Unknown_species	Lytic	14983	13	1	0	1	7.33
aw4-fl_N3009_L14821_C1.981829	Uroviricota;Caudoviricetes;Caudovirales;Myoviridae;Unknown_genus;Unknown_species	Lytic	14821	6	0	0	0	6.69
aw4-fl_N3378_L14088_C1.233723	Uroviricota;Caudoviricetes;Caudovirales;Myoviridae;Unknown_genus;Unknown_species	Lytic	14088	22	0	0	0	6
aw4-fl_N3657_L13631_C2.575533	Uroviricota;Caudoviricetes;Caudovirales;Myoviridae;Unknown_genus;Unknown_species	Lytic	13631	27	2	1	1	5.72
aw4-fl_N3709_L13544_C2.572855	Uroviricota;Caudoviricetes;Caudovirales;Myoviridae;Unknown_genus;Unknown_species	Lytic	13544	18	2	0	2	6.14
aw4-fl_N3774_L13429_C1.211096	Uroviricota;Caudoviricetes;Caudovirales;Myoviridae;Unknown_genus;Unknown_species	Lytic	13429	20	2	0	2	11.92
aw4-fl_N382_L34785_C1.631254	Uroviricota;Caudoviricetes;Caudovirales;Myoviridae;Unknown_genus;Unknown_species	Lytic	34785	32	0	0	0	27.18
aw4-fl_N3925_L13205_C2.466891	Uroviricota;Caudoviricetes;Caudovirales;Myoviridae;Unknown_genus;Unknown_species	Lytic	13205	21	4	2	2	10.73
aw4-fl_N4027_L13064_C1.545180	Uroviricota;Caudoviricetes;Caudovirales;Myoviridae;Unknown_genus;Unknown_species	Lytic	13064	18	4	1	3	6.11
aw4-fl_N4132_L12923_C2.260394	Uroviricota;Caudoviricetes;Caudovirales;Myoviridae;Unknown_genus;Unknown_species	Lytic	12923	23	4	2	2	10.8
aw4-fl_N4327_L12652_C2.139321	Uroviricota;Caudoviricetes;Caudovirales;Myoviridae;Unknown_genus;Unknown_species	Lytic	12652	19	1	0	1	5.01
aw4-fl_N4405_L12559_C0.702622	Uroviricota;Caudoviricetes;Caudovirales;Myoviridae;Unknown_genus;Unknown_species	Lytic	12559	12	0	0	0	5.59
aw4-fl_N4676_L12214_C1.966741	Uroviricota;Caudoviricetes;Caudovirales;Myoviridae;Unknown_genus;Unknown_species	Lytic	12214	13	0	0	0	6.72
aw4-fl_N5013_L11864_C1.183778	Uroviricota;Caudoviricetes;Caudovirales;Myoviridae;Unknown_genus;Unknown_species	Lytic	11864	21	1	0	1	9.48
aw4-fl_N5053_L11837_C2.072588	Uroviricota;Caudoviricetes;Caudovirales;Myoviridae;Unknown_genus;Unknown_species	Lytic	11837	9	0	0	0	5.98
aw4-fl_N534_L30580_C4.707878	Uroviricota;Caudoviricetes;Caudovirales;Myoviridae;Unknown_genus;Unknown_species	Lytic	30580	56	0	0	0	44.65
aw4-fl_N547_L30424_C1.710994	Uroviricota;Caudoviricetes;Caudovirales;Myoviridae;Unknown_genus;Unknown_species	Lytic	30424	49	6	4	2	15.72
aw4-fl_N5584_L11278_C1.082593	Uroviricota;Caudoviricetes;Caudovirales;Myoviridae;Unknown_genus;Unknown_species	Lytic	11278	13	1	1	0	5.32
aw4-fl_N567_L30088_C2.303495	Uroviricota;Caudoviricetes;Caudovirales;Myoviridae;Unknown_genus;Unknown_species	Lytic	30088	15	0	0	0	13.39
aw4-fl_N5671_L11192_C0.994487	Uroviricota;Caudoviricetes;Caudovirales;Myoviridae;Unknown_genus;Unknown_species	Lytic	11192	8	0	0	0	4.79
aw4-fl_N577_L29718_C2.529283	Uroviricota;Caudoviricetes;Caudovirales;Myoviridae;Unknown_genus;Unknown_species	Lytic	29718	38	3	2	1	13.35
aw4-fl_N5911_L10986_C1.309789	Uroviricota;Caudoviricetes;Caudovirales;Myoviridae;Unknown_genus;Unknown_species	Lytic	10986	14	0	0	0	4.69
aw4-fl_N5933_L10964_C1.260681	Uroviricota;Caudoviricetes;Caudovirales;Myoviridae;Unknown_genus;Unknown_species	Lytic	10964	13	0	0	0	8.54
aw4-fl_N5966_L10940_C1.699158	Uroviricota;Caudoviricetes;Caudovirales;Myoviridae;Unknown_genus;Unknown_species	Lytic	10940	11	0	0	0	5.64
aw4-fl_N6182_L10772_C1.382809	Uroviricota;Caudoviricetes;Caudovirales;Myoviridae;Unknown_genus;Unknown_species	Lytic	10772	9	0	0	0	4.58
aw4-fl_N6209_L10753_C1.963392	Uroviricota;Caudoviricetes;Caudovirales;Myoviridae;Unknown_genus;Unknown_species	Lytic	10753	9	1	0	1	6.26
aw4-fl_N6826_L10313_C1.855292	Uroviricota;Caudoviricetes;Caudovirales;Myoviridae;Unknown_genus;Unknown_species	Lytic	10313	14	2	1	1	8.09
aw4-fl_N6981_L10206_C2.082151	Uroviricota;Caudoviricetes;Caudovirales;Myoviridae;Unknown_genus;Unknown_species	Lytic	10206	9	0	0	0	4.81
aw4-fl_N7015_L10187_C3.456362	Uroviricota;Caudoviricetes;Caudovirales;Myoviridae;Unknown_genus;Unknown_species	Lytic	10187	6	0	0	0	4.74
aw4-fl_N7016_L10187_C2.132406	Uroviricota;Caudoviricetes;Caudovirales;Myoviridae;Unknown_genus;Unknown_species	Lytic	10187	19	0	0	0	5.87
aw4-fl_N716_L27035_C1.793853	Uroviricota;Caudoviricetes;Caudovirales;Myoviridae;Unknown_genus;Unknown_species	Lytic	27035	48	4	2	2	13.6
aw4-fl_N820_L25485_C1.224623	Uroviricota;Caudoviricetes;Caudovirales;Myoviridae;Unknown_genus;Unknown_species	Lytic	25485	29	0	0	0	11.11
aw4-fl_N887_L24831_C1.373462	Uroviricota;Caudoviricetes;Caudovirales;Myoviridae;Unknown_genus;Unknown_species	Lytic	24831	43	1	0	1	11.2
aw4-fl_N978_L23866_C2.142424	Uroviricota;Caudoviricetes;Caudovirales;Myoviridae;Unknown_genus;Unknown_species	Lytic	23866	13	0	0	0	12.42
aw4-fl_N989_L23797_C2.328052	Uroviricota;Caudoviricetes;Caudovirales;Myoviridae;Unknown_genus;Unknown_species	Lytic	23797	31	1	0	1	43.12
aw4-pa_N1058_L21566_C2.794860	Uroviricota;Caudoviricetes;Caudovirales;Myoviridae;Unknown_genus;Unknown_species	Lytic	21566	41	4	0	4	9.76
aw4-pa_N1199_L20563_C1.568507	Uroviricota;Caudoviricetes;Caudovirales;Myoviridae;Unknown_genus;Unknown_species	Lytic	20563	29	2	1	1	9.36
aw4-pa_N12740_L7297_C1.223989	Uroviricota;Caudoviricetes;Caudovirales;Myoviridae;Unknown_genus;Unknown_species	Lytic	7297	19	0	0	0	3.48
aw4-pa_N2195_L15974_C1.451568	Uroviricota;Caudoviricetes;Caudovirales;Myoviridae;Unknown_genus;Unknown_species	Lytic	15974	22	2	1	1	7.34
aw4-pa_N2416_L15350_C0.896670	Uroviricota;Caudoviricetes;Caudovirales;Myoviridae;Unknown_genus;Unknown_species	Lytic	15350	21	1	0	1	16.51
aw4-pa_N3105_L13840_C2.902064	Uroviricota;Caudoviricetes;Caudovirales;Myoviridae;Unknown_genus;Unknown_species	Lytic	13840	11	0	0	0	6.54
aw4-pa_N332_L33592_C1.950276	Uroviricota;Caudoviricetes;Caudovirales;Myoviridae;Unknown_genus;Unknown_species	Lytic	33592	50	8	4	4	15.72
aw4-pa_N3341_L13389_C1.762253	Uroviricota;Caudoviricetes;Caudovirales;Myoviridae;Unknown_genus;Unknown_species	Lytic	13389	24	2	0	2	6.19
aw4-pa_N3448_L13200_C2.790331	Uroviricota;Caudoviricetes;Caudovirales;Myoviridae;Unknown_genus;Unknown_species	Lytic	13200	20	2	1	1	5.44
aw4-pa_N3521_L13095_C2.962986	Uroviricota;Caudoviricetes;Caudovirales;Myoviridae;Unknown_genus;Unknown_species	Lytic	13095	13	2	1	1	5.73
aw4-pa_N354_L32795_C3.915330	Uroviricota;Caudoviricetes;Caudovirales;Myoviridae;Unknown_genus;Unknown_species	Lytic	32795	41	3	0	3	16.14
aw4-pa_N3770_L12697_C1.965076	Uroviricota;Caudoviricetes;Caudovirales;Myoviridae;Unknown_genus;Unknown_species	Lytic	12697	11	0	0	0	5.61
aw4-pa_N38_L62138_C1.494477	Uroviricota;Caudoviricetes;Caudovirales;Myoviridae;Unknown_genus;Unknown_species	Lytic	62138	52	0	0	0	24.14
aw4-pa_N413_L31174_C3.257126	Uroviricota;Caudoviricetes;Caudovirales;Myoviridae;Unknown_genus;Unknown_species	Lytic	31174	28	0	0	0	16.45
aw4-pa_N4144_L12219_C1.819219	Uroviricota;Caudoviricetes;Caudovirales;Myoviridae;Unknown_genus;Unknown_species	Lytic	12219	20	1	0	1	3.4
aw4-pa_N4164_L12182_C2.183161	Uroviricota;Caudoviricetes;Caudovirales;Myoviridae;Unknown_genus;Unknown_species	Lytic	12182	31	2	1	1	4.95
aw4-pa_N4392_L11921_C1.031118	Uroviricota;Caudoviricetes;Caudovirales;Myoviridae;Unknown_genus;Unknown_species	Lytic	11921	20	1	0	1	11.78
aw4-pa_N4799_L11436_C1.050844	Uroviricota;Caudoviricetes;Caudovirales;Myoviridae;Unknown_genus;Unknown_species	Lytic	11436	15	0	0	0	5.55
aw4-pa_N4810_L11424_C2.215101	Uroviricota;Caudoviricetes;Caudovirales;Myoviridae;Unknown_genus;Unknown_species	Lytic	11424	25	2	0	2	5.44
aw4-pa_N482_L29727_C2.235101	Uroviricota;Caudoviricetes;Caudovirales;Myoviridae;Unknown_genus;Unknown_species	Lytic	29727	20	0	0	0	14.1
aw4-pa_N4859_L11383_C2.688877	Uroviricota;Caudoviricetes;Caudovirales;Myoviridae;Unknown_genus;Unknown_species	Lytic	11383	9	0	0	0	5.31
aw4-pa_N5146_L11114_C1.443615	Uroviricota;Caudoviricetes;Caudovirales;Myoviridae;Unknown_genus;Unknown_species	Lytic	11114	10	0	0	0	4.76
aw4-pa_N5222_L11044_C1.073830	Uroviricota;Caudoviricetes;Caudovirales;Myoviridae;Unknown_genus;Unknown_species	Lytic	11044	17	0	0	0	5.96
aw4-pa_N5321_L10935_C2.979367	Uroviricota;Caudoviricetes;Caudovirales;Myoviridae;Unknown_genus;Unknown_species	Lytic	10935	11	0	0	0	4.62
aw4-pa_N5795_L10538_C3.029584	Uroviricota;Caudoviricetes;Caudovirales;Myoviridae;Unknown_genus;Unknown_species	Lytic	10538	13	0	0	0	6.75
aw4-pa_N583_L27173_C3.048991	Uroviricota;Caudoviricetes;Caudovirales;Myoviridae;Unknown_genus;Unknown_species	Lytic	27173	29	0	0	0	11.33
aw4-pa_N6011_L10373_C2.782354	Uroviricota;Caudoviricetes;Caudovirales;Myoviridae;Unknown_genus;Unknown_species	Lytic	10373	18	0	0	0	4.47
aw4-pa_N6446_L10053_C2.610417	Uroviricota;Caudoviricetes;Caudovirales;Myoviridae;Unknown_genus;Unknown_species	Lytic	10053	11	0	0	0	4.28
aw4-pa_N6492_L10021_C1.077825	Uroviricota;Caudoviricetes;Caudovirales;Myoviridae;Unknown_genus;Unknown_species	Lytic	10021	13	2	0	2	4.56
aw4-pa_N690_L25618_C2.192460	Uroviricota;Caudoviricetes;Caudovirales;Myoviridae;Unknown_genus;Unknown_species	Lytic	25618	26	0	0	0	14.28
aw4-pa_N704_L25494_C2.803721	Uroviricota;Caudoviricetes;Caudovirales;Myoviridae;Unknown_genus;Unknown_species	Lytic	25494	14	1	1	0	15.03
aw4-pa_N745_L24850_C0.985964	Uroviricota;Caudoviricetes;Caudovirales;Myoviridae;Unknown_genus;Unknown_species	Lytic	24850	21	1	0	1	12.99
aw5-fl_N1319_L15762_C0.954397	Uroviricota;Caudoviricetes;Caudovirales;Myoviridae;Unknown_genus;Unknown_species	Lytic	15762	32	3	0	3	7.12
aw5-fl_N1352_L15632_C1.274944	Uroviricota;Caudoviricetes;Caudovirales;Myoviridae;Unknown_genus;Unknown_species	Lytic	15632	14	0	0	0	5.24
aw5-fl_N1856_L13669_C1.356299	Uroviricota;Caudoviricetes;Caudovirales;Myoviridae;Unknown_genus;Unknown_species	Lytic	13669	24	1	1	0	6.51
aw5-fl_N1884_L13592_C1.240624	Uroviricota;Caudoviricetes;Caudovirales;Myoviridae;Unknown_genus;Unknown_species	Lytic	13592	13	2	1	1	8.32
aw5-fl_N2078_L13033_C0.940880	Uroviricota;Caudoviricetes;Caudovirales;Myoviridae;Unknown_genus;Unknown_species	Lytic	13033	12	0	0	0	5.36
aw5-fl_N2251_L12627_C1.110640	Uroviricota;Caudoviricetes;Caudovirales;Myoviridae;Unknown_genus;Unknown_species	Lytic	12627	25	1	1	0	8.06
aw5-fl_N276_L29552_C1.369822	Uroviricota;Caudoviricetes;Caudovirales;Myoviridae;Unknown_genus;Unknown_species	Lytic	29552	36	1	1	0	10.69
aw5-fl_N2790_L11503_C1.625615	Uroviricota;Caudoviricetes;Caudovirales;Myoviridae;Unknown_genus;Unknown_species	Lytic	11503	11	1	0	1	5.21
aw5-fl_N3_L136398_C7.339463	Uroviricota;Caudoviricetes;Caudovirales;Myoviridae;Unknown_genus;Unknown_species	Lytic	136398	192	5	3	2	60.19
aw5-fl_N3119_L11004_C1.579296	Uroviricota;Caudoviricetes;Caudovirales;Myoviridae;Unknown_genus;Unknown_species	Lytic	11004	19	1	0	1	4.82
aw5-fl_N3206_L10877_C1.530605	Uroviricota;Caudoviricetes;Caudovirales;Myoviridae;Unknown_genus;Unknown_species	Lytic	10877	21	2	0	2	4.39
aw5-fl_N3217_L10858_C1.095145	Uroviricota;Caudoviricetes;Caudovirales;Myoviridae;Unknown_genus;Unknown_species	Lytic	10858	12	0	0	0	4.7
aw5-fl_N3388_L10604_C1.300659	Uroviricota;Caudoviricetes;Caudovirales;Myoviridae;Unknown_genus;Unknown_species	Lytic	10604	11	0	0	0	4.51
aw5-fl_N3451_L10524_C0.883236	Uroviricota;Caudoviricetes;Caudovirales;Myoviridae;Unknown_genus;Unknown_species	Lytic	10524	15	2	2	0	4.93
aw5-fl_N3594_L10344_C1.161691	Uroviricota;Caudoviricetes;Caudovirales;Myoviridae;Unknown_genus;Unknown_species	Lytic	10344	11	0	0	0	5.03
aw5-fl_N375_L26404_C1.442630	Uroviricota;Caudoviricetes;Caudovirales;Myoviridae;Unknown_genus;Unknown_species	Lytic	26404	22	0	0	0	11.91
aw5-fl_N394_L25978_C1.321922	Uroviricota;Caudoviricetes;Caudovirales;Myoviridae;Unknown_genus;Unknown_species	Lytic	25978	7	0	0	0	13.56
aw5-fl_N402_L25745_C2.060817	Uroviricota;Caudoviricetes;Caudovirales;Myoviridae;Unknown_genus;Unknown_species	Lytic	25745	17	0	0	0	13.12
aw5-fl_N498_L23561_C1.983955	Uroviricota;Caudoviricetes;Caudovirales;Myoviridae;Unknown_genus;Unknown_species	Lytic	23561	32	2	2	0	10.78
aw5-fl_N506_L23436_C1.408040	Uroviricota;Caudoviricetes;Caudovirales;Myoviridae;Unknown_genus;Unknown_species	Lytic	23436	34	4	2	2	11.21
aw5-fl_N589_L22012_C1.507197	Uroviricota;Caudoviricetes;Caudovirales;Myoviridae;Unknown_genus;Unknown_species	Lytic	22012	37	4	3	1	10.77
aw5-fl_N597_L21903_C1.709910	Uroviricota;Caudoviricetes;Caudovirales;Myoviridae;Unknown_genus;Unknown_species	Lytic	21903	12	0	0	0	27.64
aw5-fl_N670_L20796_C1.269099	Uroviricota;Caudoviricetes;Caudovirales;Myoviridae;Unknown_genus;Unknown_species	Lytic	20796	7	0	0	0	12.19
aw5-fl_N730_L20126_C1.738187	Uroviricota;Caudoviricetes;Caudovirales;Myoviridae;Unknown_genus;Unknown_species	Lytic	20126	33	0	0	0	24.61
aw5-fl_N785_L19574_C1.785777	Uroviricota;Caudoviricetes;Caudovirales;Myoviridae;Unknown_genus;Unknown_species	Lytic	19574	16	1	1	0	8.57
aw5-fl_N898_L18482_C1.142087	Uroviricota;Caudoviricetes;Caudovirales;Myoviridae;Unknown_genus;Unknown_species	Lytic	18482	23	4	1	3	17.4
aw5-fl_N975_L17890_C0.976524	Uroviricota;Caudoviricetes;Caudovirales;Myoviridae;Unknown_genus;Unknown_species	Lytic	17890	13	0	0	0	8.07
aw5-pa_N1126_L12310_C4.744890	Uroviricota;Caudoviricetes;Caudovirales;Myoviridae;Unknown_genus;Unknown_species	Lytic	12310	14	0	0	0	19.24
aw5-pa_N1879_L10052_C1.697028	Uroviricota;Caudoviricetes;Caudovirales;Myoviridae;Unknown_genus;Unknown_species	Lytic	10052	10	1	0	1	6.14
aw5-pa_N19_L51051_C1.892271	Uroviricota;Caudoviricetes;Caudovirales;Myoviridae;Unknown_genus;Unknown_species	Lytic	51051	47	4	2	2	16.89
aw5-pa_N418_L17935_C1.630784	Uroviricota;Caudoviricetes;Caudovirales;Myoviridae;Unknown_genus;Unknown_species	Lytic	17935	26	4	1	3	9.31
aw5-pa_N584_L15851_C1.295535	Uroviricota;Caudoviricetes;Caudovirales;Myoviridae;Unknown_genus;Unknown_species	Lytic	15851	9	0	0	0	7.04
aw5-pa_N730_L14626_C1.105593	Uroviricota;Caudoviricetes;Caudovirales;Myoviridae;Unknown_genus;Unknown_species	Lytic	14626	26	2	0	2	6.97
aw5-pa_N791_L14158_C1.705652	Uroviricota;Caudoviricetes;Caudovirales;Myoviridae;Unknown_genus;Unknown_species	Lytic	14158	21	0	0	0	9.37
aw5-pa_N825_L13841_C2.072991	Uroviricota;Caudoviricetes;Caudovirales;Myoviridae;Unknown_genus;Unknown_species	Lytic	13841	19	1	1	0	6.51
aw5-pa_N863_L13671_C2.838895	Uroviricota;Caudoviricetes;Caudovirales;Myoviridae;Unknown_genus;Unknown_species	Lytic	13671	23	4	4	0	5.38
aw7-fl_N1257_L14038_C1.252031	Uroviricota;Caudoviricetes;Caudovirales;Myoviridae;Unknown_genus;Unknown_species	Lytic	14038	5	0	0	0	3.17
aw7-fl_N1265_L13997_C1.460274	Uroviricota;Caudoviricetes;Caudovirales;Myoviridae;Unknown_genus;Unknown_species	Lytic	13997	16	0	0	0	5.99
aw7-fl_N1428_L13248_C1.518101	Uroviricota;Caudoviricetes;Caudovirales;Myoviridae;Unknown_genus;Unknown_species	Lytic	13248	15	0	0	0	6.53
aw7-fl_N2323_L10774_C2.768761	Uroviricota;Caudoviricetes;Caudovirales;Myoviridae;Unknown_genus;Unknown_species	Lytic	10774	11	0	0	0	4.51
aw7-fl_N2405_L10590_C1.509892	Uroviricota;Caudoviricetes;Caudovirales;Myoviridae;Unknown_genus;Unknown_species	Lytic	10590	12	0	0	0	5.51
aw7-fl_N241_L29531_C1.831996	Uroviricota;Caudoviricetes;Caudovirales;Myoviridae;Unknown_genus;Unknown_species	Lytic	22604	30	4	3	1	9.83
aw7-fl_N266_L28342_C4.866879	Uroviricota;Caudoviricetes;Caudovirales;Myoviridae;Unknown_genus;Unknown_species	Lytic	28342	17	0	0	0	7.45
aw7-fl_N2665_L10142_C1.172541	Uroviricota;Caudoviricetes;Caudovirales;Myoviridae;Unknown_genus;Unknown_species	Lytic	10142	10	0	0	0	5.08
aw7-fl_N305_L26453_C1.462547	Uroviricota;Caudoviricetes;Caudovirales;Myoviridae;Unknown_genus;Unknown_species	Lytic	26453	15	0	0	0	11.15
aw7-fl_N381_L24256_C1.187161	Uroviricota;Caudoviricetes;Caudovirales;Myoviridae;Unknown_genus;Unknown_species	Lytic	24256	34	3	1	2	10.62
aw7-fl_N715_L17868_C1.482216	Uroviricota;Caudoviricetes;Caudovirales;Myoviridae;Unknown_genus;Unknown_species	Lytic	17868	18	0	0	0	9.7
aw7-fl_N79_L46981_C1.638153	Uroviricota;Caudoviricetes;Caudovirales;Myoviridae;Unknown_genus;Unknown_species	Lytic	39498	46	4	1	3	19.35
aw7-fl_N976_L15693_C1.091289	Uroviricota;Caudoviricetes;Caudovirales;Myoviridae;Unknown_genus;Unknown_species	Lytic	15693	13	0	0	0	6.94
aw7-pa_N1089_L16709_C1.352792	Uroviricota;Caudoviricetes;Caudovirales;Myoviridae;Unknown_genus;Unknown_species	Lytic	16709	8	1	1	0	7.65
aw7-pa_N157_L36289_C1.759803	Uroviricota;Caudoviricetes;Caudovirales;Myoviridae;Unknown_genus;Unknown_species	Lytic	36289	54	2	1	1	17.73
aw7-pa_N1615_L13985_C3.195122	Uroviricota;Caudoviricetes;Caudovirales;Myoviridae;Unknown_genus;Unknown_species	Lytic	13985	26	3	2	1	6.28
aw7-pa_N2088_L12600_C3.546621	Uroviricota;Caudoviricetes;Caudovirales;Myoviridae;Unknown_genus;Unknown_species	Lytic	12600	9	0	0	0	10.77
aw7-pa_N2148_L12457_C1.342174	Uroviricota;Caudoviricetes;Caudovirales;Myoviridae;Unknown_genus;Unknown_species	Lytic	12457	33	2	0	2	5.68
aw7-pa_N236_L30881_C1.413312	Uroviricota;Caudoviricetes;Caudovirales;Myoviridae;Unknown_genus;Unknown_species	Lytic	30881	17	0	0	0	16.55
aw7-pa_N2929_L11020_C1.744056	Uroviricota;Caudoviricetes;Caudovirales;Myoviridae;Unknown_genus;Unknown_species	Lytic	11020	14	0	0	0	2.67
aw7-pa_N3163_L10676_C1.461181	Uroviricota;Caudoviricetes;Caudovirales;Myoviridae;Unknown_genus;Unknown_species	Lytic	10676	12	0	0	0	2.83
aw7-pa_N3179_L10655_C1.256364	Uroviricota;Caudoviricetes;Caudovirales;Myoviridae;Unknown_genus;Unknown_species	Lytic	10655	14	0	0	0	17.94
aw7-pa_N634_L20910_C1.534042	Uroviricota;Caudoviricetes;Caudovirales;Myoviridae;Unknown_genus;Unknown_species	Lytic	20910	21	1	0	1	7.82
aw7-pa_N642_L20862_C1.180854	Uroviricota;Caudoviricetes;Caudovirales;Myoviridae;Unknown_genus;Unknown_species	Lytic	20862	16	0	0	0	7
aw7-pa_N682_L20328_C8.539775	Uroviricota;Caudoviricetes;Caudovirales;Myoviridae;Unknown_genus;Unknown_species	Lytic	20328	26	1	0	1	30.9
aw8-fl_N1049_L15767_C1.800703	Uroviricota;Caudoviricetes;Caudovirales;Myoviridae;Unknown_genus;Unknown_species	Lytic	15767	12	0	0	0	8.37
aw8-fl_N1069_L15660_C1.016996	Uroviricota;Caudoviricetes;Caudovirales;Myoviridae;Unknown_genus;Unknown_species	Lytic	15660	24	4	1	3	5.16
aw8-fl_N1188_L14948_C2.068889	Uroviricota;Caudoviricetes;Caudovirales;Myoviridae;Unknown_genus;Unknown_species	Lytic	14948	17	0	0	0	6.5
aw8-fl_N1334_L14173_C1.612416	Uroviricota;Caudoviricetes;Caudovirales;Myoviridae;Unknown_genus;Unknown_species	Lytic	14173	24	2	0	2	10.1
aw8-fl_N1363_L14052_C2.069300	Uroviricota;Caudoviricetes;Caudovirales;Myoviridae;Unknown_genus;Unknown_species	Lytic	14052	21	1	0	1	6.53
aw8-fl_N1545_L13245_C1.098338	Uroviricota;Caudoviricetes;Caudovirales;Myoviridae;Unknown_genus;Unknown_species	Lytic	13245	15	0	0	0	6.12
aw8-fl_N1775_L12418_C1.082988	Uroviricota;Caudoviricetes;Caudovirales;Myoviridae;Unknown_genus;Unknown_species	Lytic	12418	13	0	0	0	5.25
aw8-fl_N1929_L11958_C1.519652	Uroviricota;Caudoviricetes;Caudovirales;Myoviridae;Unknown_genus;Unknown_species	Lytic	11958	27	1	0	1	7.99
aw8-fl_N1946_L11913_C1.750127	Uroviricota;Caudoviricetes;Caudovirales;Myoviridae;Unknown_genus;Unknown_species	Lytic	11913	11	0	0	0	3.41
aw8-fl_N1969_L11872_C1.056960	Uroviricota;Caudoviricetes;Caudovirales;Myoviridae;Unknown_genus;Unknown_species	Lytic	11872	25	4	2	2	2.82
aw8-fl_N2035_L11695_C2.106933	Uroviricota;Caudoviricetes;Caudovirales;Myoviridae;Unknown_genus;Unknown_species	Lytic	11695	9	0	0	0	4.96
aw8-fl_N2102_L11552_C1.174880	Uroviricota;Caudoviricetes;Caudovirales;Myoviridae;Unknown_genus;Unknown_species	Lytic	11552	7	0	0	0	5.23
aw8-fl_N261_L30084_C2.333745	Uroviricota;Caudoviricetes;Caudovirales;Myoviridae;Unknown_genus;Unknown_species	Lytic	30084	27	1	0	1	14.69
aw8-fl_N486_L22034_C1.432191	Uroviricota;Caudoviricetes;Caudovirales;Myoviridae;Unknown_genus;Unknown_species	Lytic	22034	19	4	3	1	8.59
aw8-fl_N512_L21620_C2.016470	Uroviricota;Caudoviricetes;Caudovirales;Myoviridae;Unknown_genus;Unknown_species	Lytic	21620	54	1	0	1	10.2
aw8-fl_N530_L21273_C1.213941	Uroviricota;Caudoviricetes;Caudovirales;Myoviridae;Unknown_genus;Unknown_species	Lytic	21273	31	4	2	2	7.99
aw8-fl_N912_L16864_C1.303579	Uroviricota;Caudoviricetes;Caudovirales;Myoviridae;Unknown_genus;Unknown_species	Lytic	16864	32	1	0	1	7.59
aw8-pa_N1234_L10652_C0.870214	Uroviricota;Caudoviricetes;Caudovirales;Myoviridae;Unknown_genus;Unknown_species	Lytic	10652	10	0	0	0	3.59
aw8-pa_N1251_L10607_C1.543893	Uroviricota;Caudoviricetes;Caudovirales;Myoviridae;Unknown_genus;Unknown_species	Lytic	10607	9	0	0	0	2.65
aw8-pa_N1339_L10219_C1.597800	Uroviricota;Caudoviricetes;Caudovirales;Myoviridae;Unknown_genus;Unknown_species	Lytic	10219	19	3	0	3	2.97
aw8-pa_N1353_L10184_C1.117630	Uroviricota;Caudoviricetes;Caudovirales;Myoviridae;Unknown_genus;Unknown_species	Lytic	10184	12	1	1	0	4.46
aw8-pa_N1382_L10089_C1.026099	Uroviricota;Caudoviricetes;Caudovirales;Myoviridae;Unknown_genus;Unknown_species	Lytic	10089	16	1	0	1	5.76
aw8-pa_N399_L17997_C1.318131	Uroviricota;Caudoviricetes;Caudovirales;Myoviridae;Unknown_genus;Unknown_species	Lytic	17997	8	0	0	0	8.27
aw8-pa_N534_L15586_C1.203829	Uroviricota;Caudoviricetes;Caudovirales;Myoviridae;Unknown_genus;Unknown_species	Lytic	15586	17	3	2	1	6.62
aw8-pa_N768_L13106_C1.071654	Uroviricota;Caudoviricetes;Caudovirales;Myoviridae;Unknown_genus;Unknown_species	Lytic	13106	6	0	0	0	5.47
aw8-pa_N827_L12719_C1.158355	Uroviricota;Caudoviricetes;Caudovirales;Myoviridae;Unknown_genus;Unknown_species	Lytic	12719	17	2	1	1	5.4
aw8-pa_N959_L11923_C1.775348	Uroviricota;Caudoviricetes;Caudovirales;Myoviridae;Unknown_genus;Unknown_species	Lytic	11923	21	4	1	3	5.92
aw8-pa_N998_L11700_C0.825801	Uroviricota;Caudoviricetes;Caudovirales;Myoviridae;Unknown_genus;Unknown_species	Lytic	11700	23	1	0	1	4.83
aw9-fl_N1034_L15184_C1.559208	Uroviricota;Caudoviricetes;Caudovirales;Myoviridae;Unknown_genus;Unknown_species	Lytic	15184	10	0	0	0	6.77
aw9-fl_N119_L34633_C2.836695	Uroviricota;Caudoviricetes;Caudovirales;Myoviridae;Unknown_genus;Unknown_species	Lytic	34633	18	2	0	2	17.12
aw9-fl_N1247_L14157_C5.306058	Uroviricota;Caudoviricetes;Caudovirales;Myoviridae;Unknown_genus;Unknown_species	Lytic	14157	23	1	1	0	6.74
aw9-fl_N1293_L13944_C1.334371	Uroviricota;Caudoviricetes;Caudovirales;Myoviridae;Unknown_genus;Unknown_species	Lytic	13944	12	0	0	0	4.2
aw9-fl_N1304_L13893_C1.529566	Uroviricota;Caudoviricetes;Caudovirales;Myoviridae;Unknown_genus;Unknown_species	Lytic	13893	25	4	1	3	6.37
aw9-fl_N1349_L13717_C1.488227	Uroviricota;Caudoviricetes;Caudovirales;Myoviridae;Unknown_genus;Unknown_species	Lytic	13717	19	2	1	1	6.17
aw9-fl_N1414_L13455_C1.122149	Uroviricota;Caudoviricetes;Caudovirales;Myoviridae;Unknown_genus;Unknown_species	Lytic	13455	11	3	3	0	4.79
aw9-fl_N148_L31816_C3.474613	Uroviricota;Caudoviricetes;Caudovirales;Myoviridae;Unknown_genus;Unknown_species	Lytic	31816	35	6	4	2	11.66
aw9-fl_N1486_L13233_C1.145048	Uroviricota;Caudoviricetes;Caudovirales;Myoviridae;Unknown_genus;Unknown_species	Lytic	13233	16	2	1	1	5.43
aw9-fl_N149_L31747_C2.373276	Uroviricota;Caudoviricetes;Caudovirales;Myoviridae;Unknown_genus;Unknown_species	Lytic	31747	14	0	0	0	16.12
aw9-fl_N1681_L12623_C2.391805	Uroviricota;Caudoviricetes;Caudovirales;Myoviridae;Unknown_genus;Unknown_species	Lytic	12623	17	2	1	1	5.66
aw9-fl_N1683_L12617_C2.408647	Uroviricota;Caudoviricetes;Caudovirales;Myoviridae;Unknown_genus;Unknown_species	Lytic	12617	21	1	0	1	3.59
aw9-fl_N173_L30369_C1.679882	Uroviricota;Caudoviricetes;Caudovirales;Myoviridae;Unknown_genus;Unknown_species	Lytic	30369	63	5	2	3	13.45
aw9-fl_N1747_L12430_C2.105909	Uroviricota;Caudoviricetes;Caudovirales;Myoviridae;Unknown_genus;Unknown_species	Lytic	12430	27	4	2	2	11.2
aw9-fl_N1761_L12405_C0.985340	Uroviricota;Caudoviricetes;Caudovirales;Myoviridae;Unknown_genus;Unknown_species	Lytic	12405	11	0	0	0	2.91
aw9-fl_N1827_L12218_C1.458357	Uroviricota;Caudoviricetes;Caudovirales;Myoviridae;Unknown_genus;Unknown_species	Lytic	12218	14	0	0	0	5.4
aw9-fl_N1932_L11969_C1.474920	Uroviricota;Caudoviricetes;Caudovirales;Myoviridae;Unknown_genus;Unknown_species	Lytic	11969	6	0	0	0	6.41
aw9-fl_N1983_L11854_C2.056110	Uroviricota;Caudoviricetes;Caudovirales;Myoviridae;Unknown_genus;Unknown_species	Lytic	11854	17	2	0	2	4.8
aw9-fl_N2018_L11780_C2.346263	Uroviricota;Caudoviricetes;Caudovirales;Myoviridae;Unknown_genus;Unknown_species	Lytic	11780	15	0	0	0	5.33
aw9-fl_N2136_L11522_C2.384467	Uroviricota;Caudoviricetes;Caudovirales;Myoviridae;Unknown_genus;Unknown_species	Lytic	11522	34	0	0	0	5.37
aw9-fl_N2244_L11287_C1.233423	Uroviricota;Caudoviricetes;Caudovirales;Myoviridae;Unknown_genus;Unknown_species	Lytic	11287	19	7	1	6	4.42
aw9-fl_N2425_L10927_C1.086019	Uroviricota;Caudoviricetes;Caudovirales;Myoviridae;Unknown_genus;Unknown_species	Lytic	10927	12	0	0	0	4.68
aw9-fl_N2533_L10764_C2.325468	Uroviricota;Caudoviricetes;Caudovirales;Myoviridae;Unknown_genus;Unknown_species	Lytic	10764	18	1	1	0	4.71
aw9-fl_N268_L25486_C1.080997	Uroviricota;Caudoviricetes;Caudovirales;Myoviridae;Unknown_genus;Unknown_species	Lytic	25486	36	2	2	0	11.1
aw9-fl_N2889_L10223_C2.040016	Uroviricota;Caudoviricetes;Caudovirales;Myoviridae;Unknown_genus;Unknown_species	Lytic	10223	11	1	1	0	2.88
aw9-fl_N291_L24777_C2.426207	Uroviricota;Caudoviricetes;Caudovirales;Myoviridae;Unknown_genus;Unknown_species	Lytic	24777	27	2	2	0	11.27
aw9-fl_N2982_L10084_C1.760370	Uroviricota;Caudoviricetes;Caudovirales;Myoviridae;Unknown_genus;Unknown_species	Lytic	10084	22	0	0	0	5.27
aw9-fl_N401_L21951_C1.544584	Uroviricota;Caudoviricetes;Caudovirales;Myoviridae;Unknown_genus;Unknown_species	Lytic	12541	15	2	1	1	5.54
aw9-fl_N463_L20804_C1.076075	Uroviricota;Caudoviricetes;Caudovirales;Myoviridae;Unknown_genus;Unknown_species	Lytic	20804	19	0	0	0	8.91
aw9-fl_N512_L19849_C1.538891	Uroviricota;Caudoviricetes;Caudovirales;Myoviridae;Unknown_genus;Unknown_species	Lytic	19849	24	0	0	0	8.54
aw9-fl_N523_L19736_C1.486103	Uroviricota;Caudoviricetes;Caudovirales;Myoviridae;Unknown_genus;Unknown_species	Lytic	19736	16	0	0	0	12.53
aw9-fl_N60_L47002_C1.786496	Uroviricota;Caudoviricetes;Caudovirales;Myoviridae;Unknown_genus;Unknown_species	Lytic	47002	77	10	4	6	16.11
aw9-fl_N892_L16050_C1.100232	Uroviricota;Caudoviricetes;Caudovirales;Myoviridae;Unknown_genus;Unknown_species	Lytic	16050	25	2	1	1	6.7
aw9-pa_N104_L109829_C1.584538_fragment_2	Uroviricota;Caudoviricetes;Caudovirales;Myoviridae;Unknown_genus;Unknown_species	Lytic	37799	41	4	2	2	19.91
aw9-pa_N1043_L22059_C6.070947	Uroviricota;Caudoviricetes;Caudovirales;Myoviridae;Unknown_genus;Unknown_species	Lytic	22059	16	0	0	0	10.42
aw9-pa_N1097_L21412_C2.268452	Uroviricota;Caudoviricetes;Caudovirales;Myoviridae;Unknown_genus;Unknown_species	Lytic	21412	38	5	0	5	6.2
aw9-pa_N1195_L19855_C2.013230	Uroviricota;Caudoviricetes;Caudovirales;Myoviridae;Unknown_genus;Unknown_species	Lytic	19855	33	6	2	4	7.31
aw9-pa_N1396_L17839_C2.420054	Uroviricota;Caudoviricetes;Caudovirales;Myoviridae;Unknown_genus;Unknown_species	Lytic	17839	34	6	5	1	8.67
aw9-pa_N1495_L17073_C1.816122	Uroviricota;Caudoviricetes;Caudovirales;Myoviridae;Unknown_genus;Unknown_species	Lytic	17073	17	0	0	0	7.59
aw9-pa_N1586_L16603_C1.554018	Uroviricota;Caudoviricetes;Caudovirales;Myoviridae;Unknown_genus;Unknown_species	Lytic	16603	27	1	1	0	8.24
aw9-pa_N1592_L16546_C4.323954	Uroviricota;Caudoviricetes;Caudovirales;Myoviridae;Unknown_genus;Unknown_species	Lytic	16546	21	0	0	0	7.45
aw9-pa_N2102_L14170_C2.768710	Uroviricota;Caudoviricetes;Caudovirales;Myoviridae;Unknown_genus;Unknown_species	Lytic	14170	10	0	0	0	7.7
aw9-pa_N2148_L14018_C2.584767	Uroviricota;Caudoviricetes;Caudovirales;Myoviridae;Unknown_genus;Unknown_species	Lytic	14018	19	1	1	0	4.48
aw9-pa_N2154_L13988_C1.960392	Uroviricota;Caudoviricetes;Caudovirales;Myoviridae;Unknown_genus;Unknown_species	Lytic	13988	17	0	0	0	3.88
aw9-pa_N226_L57095_C3.152050	Uroviricota;Caudoviricetes;Caudovirales;Myoviridae;Unknown_genus;Unknown_species	Lytic	57095	59	5	2	3	25.87
aw9-pa_N2328_L13360_C2.002947	Uroviricota;Caudoviricetes;Caudovirales;Myoviridae;Unknown_genus;Unknown_species	Lytic	13360	14	0	0	0	5.64
aw9-pa_N2387_L13193_C1.432190	Uroviricota;Caudoviricetes;Caudovirales;Myoviridae;Unknown_genus;Unknown_species	Lytic	13193	17	1	1	0	6.62
aw9-pa_N253_L53297_C2.544235_fragment_2	Uroviricota;Caudoviricetes;Caudovirales;Myoviridae;Unknown_genus;Unknown_species	Lytic	21669	34	4	2	2	9.62
aw9-pa_N2677_L12298_C1.336702	Uroviricota;Caudoviricetes;Caudovirales;Myoviridae;Unknown_genus;Unknown_species	Lytic	12298	28	2	0	2	8.81
aw9-pa_N2760_L12087_C1.836706	Uroviricota;Caudoviricetes;Caudovirales;Myoviridae;Unknown_genus;Unknown_species	Lytic	12087	17	0	0	0	5.98
aw9-pa_N2887_L11803_C1.285200	Uroviricota;Caudoviricetes;Caudovirales;Myoviridae;Unknown_genus;Unknown_species	Lytic	11803	31	1	0	1	9.15
aw9-pa_N3072_L11381_C0.891505	Uroviricota;Caudoviricetes;Caudovirales;Myoviridae;Unknown_genus;Unknown_species	Lytic	11381	12	1	1	0	4.72
aw9-pa_N3073_L11378_C1.342903	Uroviricota;Caudoviricetes;Caudovirales;Myoviridae;Unknown_genus;Unknown_species	Lytic	11378	7	0	0	0	5.85
aw9-pa_N3125_L11302_C0.785056	Uroviricota;Caudoviricetes;Caudovirales;Myoviridae;Unknown_genus;Unknown_species	Lytic	11302	19	1	1	0	3.23
aw9-pa_N3157_L11231_C1.322947	Uroviricota;Caudoviricetes;Caudovirales;Myoviridae;Unknown_genus;Unknown_species	Lytic	11231	8	0	0	0	2.8
aw9-pa_N3160_L11225_C1.594161	Uroviricota;Caudoviricetes;Caudovirales;Myoviridae;Unknown_genus;Unknown_species	Lytic	11225	19	4	0	4	3.67
aw9-pa_N319_L46070_C2.123436	Uroviricota;Caudoviricetes;Caudovirales;Myoviridae;Unknown_genus;Unknown_species	Lytic	46070	79	6	3	3	22.05
aw9-pa_N3217_L11115_C1.693120	Uroviricota;Caudoviricetes;Caudovirales;Myoviridae;Unknown_genus;Unknown_species	Lytic	11115	12	1	0	1	4.1
aw9-pa_N3290_L10983_C2.105840	Uroviricota;Caudoviricetes;Caudovirales;Myoviridae;Unknown_genus;Unknown_species	Lytic	10983	11	1	1	0	3.26
aw9-pa_N3749_L10213_C1.057605	Uroviricota;Caudoviricetes;Caudovirales;Myoviridae;Unknown_genus;Unknown_species	Lytic	10213	21	0	0	0	4.4
aw9-pa_N3750_L10212_C1.080020	Uroviricota;Caudoviricetes;Caudovirales;Myoviridae;Unknown_genus;Unknown_species	Lytic	10212	16	0	0	0	3.02
aw9-pa_N380_L40705_C3.174331	Uroviricota;Caudoviricetes;Caudovirales;Myoviridae;Unknown_genus;Unknown_species	Lytic	40705	52	1	0	1	19.75
aw9-pa_N615_L30768_C2.436376	Uroviricota;Caudoviricetes;Caudovirales;Myoviridae;Unknown_genus;Unknown_species	Lytic	30768	45	1	0	1	13.81
aw9-pa_N624_L30563_C1.226147	Uroviricota;Caudoviricetes;Caudovirales;Myoviridae;Unknown_genus;Unknown_species	Lytic	30563	32	0	0	0	15.36
vRhyme_bin_1009	Uroviricota;Caudoviricetes;Caudovirales;Myoviridae;Unknown_genus;Unknown_species	Lytic	12675	15	0	0	0	8.97
vRhyme_bin_1019	Uroviricota;Caudoviricetes;Caudovirales;Myoviridae;Unknown_genus;Unknown_species	Lytic	120067	149	16	8	8	53.92
vRhyme_bin_1021	Uroviricota;Caudoviricetes;Caudovirales;Myoviridae;Unknown_genus;Unknown_species	Lytic	18678	21	0	0	0	8.68
vRhyme_bin_1022	Uroviricota;Caudoviricetes;Caudovirales;Myoviridae;Unknown_genus;Unknown_species	Lytic	30713	40	1	0	1	11.24
vRhyme_bin_103	Uroviricota;Caudoviricetes;Caudovirales;Myoviridae;Unknown_genus;Unknown_species	Lytic	18525	24	0	0	0	8.38
vRhyme_bin_1035	Uroviricota;Caudoviricetes;Caudovirales;Myoviridae;Unknown_genus;Unknown_species	Lytic	35722	42	3	2	1	18.48
vRhyme_bin_1036	Uroviricota;Caudoviricetes;Caudovirales;Myoviridae;Unknown_genus;Unknown_species	Lytic	29326	42	2	1	1	13.86
vRhyme_bin_1049	Uroviricota;Caudoviricetes;Caudovirales;Myoviridae;Unknown_genus;Unknown_species	Lytic	26836	45	4	1	3	16.5
vRhyme_bin_1052	Uroviricota;Caudoviricetes;Caudovirales;Myoviridae;Unknown_genus;Unknown_species	Lytic	36855	39	2	2	0	12.03
vRhyme_bin_1057	Uroviricota;Caudoviricetes;Caudovirales;Myoviridae;Unknown_genus;Unknown_species	Lytic	115137	147	8	4	4	54.9
vRhyme_bin_107	Uroviricota;Caudoviricetes;Caudovirales;Myoviridae;Unknown_genus;Unknown_species	Lytic	35394	57	0	0	0	17.44
vRhyme_bin_1070	Uroviricota;Caudoviricetes;Caudovirales;Myoviridae;Unknown_genus;Unknown_species	Lytic	90580	91	3	1	2	34.23
vRhyme_bin_1071	Uroviricota;Caudoviricetes;Caudovirales;Myoviridae;Unknown_genus;Unknown_species	Lytic	20305	16	0	0	0	9.37
vRhyme_bin_1087	Uroviricota;Caudoviricetes;Caudovirales;Myoviridae;Unknown_genus;Unknown_species	Lytic	53333	68	1	0	1	25.05
vRhyme_bin_109	Uroviricota;Caudoviricetes;Caudovirales;Myoviridae;Unknown_genus;Unknown_species	Lytic	18635	17	0	0	0	9.83
vRhyme_bin_1092	Uroviricota;Caudoviricetes;Caudovirales;Myoviridae;Unknown_genus;Unknown_species	Lytic	26185	37	3	3	0	11.69
vRhyme_bin_1093	Uroviricota;Caudoviricetes;Caudovirales;Myoviridae;Unknown_genus;Unknown_species	Lytic	11733	18	2	1	1	5.21
vRhyme_bin_1095	Uroviricota;Caudoviricetes;Caudovirales;Myoviridae;Unknown_genus;Unknown_species	Lytic	131365	122	5	1	4	50.09
vRhyme_bin_1097	Uroviricota;Caudoviricetes;Caudovirales;Myoviridae;Unknown_genus;Unknown_species	Lytic	14654	16	0	0	0	6.21
vRhyme_bin_1098	Uroviricota;Caudoviricetes;Caudovirales;Myoviridae;Unknown_genus;Unknown_species	Lytic	60808	64	1	0	1	26.95
vRhyme_bin_11	Uroviricota;Caudoviricetes;Caudovirales;Myoviridae;Unknown_genus;Unknown_species	Lytic	10686	18	3	1	2	5.95
vRhyme_bin_1103	Uroviricota;Caudoviricetes;Caudovirales;Myoviridae;Unknown_genus;Unknown_species	Lytic	55282	56	1	0	1	24.6
vRhyme_bin_1107	Uroviricota;Caudoviricetes;Caudovirales;Myoviridae;Unknown_genus;Unknown_species	Lytic	34184	37	1	0	1	14.86
vRhyme_bin_1120	Uroviricota;Caudoviricetes;Caudovirales;Myoviridae;Unknown_genus;Unknown_species	Lytic	17003	17	1	0	1	8.87
vRhyme_bin_1128	Uroviricota;Caudoviricetes;Caudovirales;Myoviridae;Unknown_genus;Unknown_species	Lytic	56894	77	0	0	0	28.07
vRhyme_bin_113	Uroviricota;Caudoviricetes;Caudovirales;Myoviridae;Unknown_genus;Unknown_species	Lytic	23803	19	0	0	0	12.71
vRhyme_bin_1142	Uroviricota;Caudoviricetes;Caudovirales;Myoviridae;Unknown_genus;Unknown_species	Lytic	44899	62	2	1	1	19.76
vRhyme_bin_1143	Uroviricota;Caudoviricetes;Caudovirales;Myoviridae;Unknown_genus;Unknown_species	Lytic	26432	35	5	5	0	8.21
vRhyme_bin_1144	Uroviricota;Caudoviricetes;Caudovirales;Myoviridae;Unknown_genus;Unknown_species	Lytic	18663	22	0	0	0	9.74
vRhyme_bin_1146	Uroviricota;Caudoviricetes;Caudovirales;Myoviridae;Unknown_genus;Unknown_species	Lytic	29591	33	3	2	1	12.9
vRhyme_bin_1149	Uroviricota;Caudoviricetes;Caudovirales;Myoviridae;Unknown_genus;Unknown_species	Lytic	11728	20	1	1	0	5.1
vRhyme_bin_115	Uroviricota;Caudoviricetes;Caudovirales;Myoviridae;Unknown_genus;Unknown_species	Lytic	32600	28	1	0	1	15.08
vRhyme_bin_1151	Uroviricota;Caudoviricetes;Caudovirales;Myoviridae;Unknown_genus;Unknown_species	Lytic	132269	182	23	12	11	40.54
vRhyme_bin_1154	Uroviricota;Caudoviricetes;Caudovirales;Myoviridae;Unknown_genus;Unknown_species	Lytic	19162	11	0	0	0	17.06
vRhyme_bin_1155	Uroviricota;Caudoviricetes;Caudovirales;Myoviridae;Unknown_genus;Unknown_species	Lytic	17425	14	0	0	0	13.82
vRhyme_bin_1156	Uroviricota;Caudoviricetes;Caudovirales;Myoviridae;Unknown_genus;Unknown_species	Lytic	67110	38	0	0	0	32.42
vRhyme_bin_1157	Uroviricota;Caudoviricetes;Caudovirales;Myoviridae;Unknown_genus;Unknown_species	Lytic	16421	14	1	1	0	7.16
vRhyme_bin_1163	Uroviricota;Caudoviricetes;Caudovirales;Myoviridae;Unknown_genus;Unknown_species	Lytic	28790	19	0	0	0	22.27
vRhyme_bin_1166	Uroviricota;Caudoviricetes;Caudovirales;Myoviridae;Unknown_genus;Unknown_species	Lytic	66514	66	2	0	2	25.83
vRhyme_bin_1168	Uroviricota;Caudoviricetes;Caudovirales;Myoviridae;Unknown_genus;Unknown_species	Lytic	41128	42	0	0	0	18.57
vRhyme_bin_1169	Uroviricota;Caudoviricetes;Caudovirales;Myoviridae;Unknown_genus;Unknown_species	Lytic	32628	34	0	0	0	17.62
vRhyme_bin_117	Uroviricota;Caudoviricetes;Caudovirales;Myoviridae;Unknown_genus;Unknown_species	Lytic	67200	80	3	0	3	31.73
vRhyme_bin_1170	Uroviricota;Caudoviricetes;Caudovirales;Myoviridae;Unknown_genus;Unknown_species	Lytic	25295	22	0	0	0	10.96
vRhyme_bin_12	Uroviricota;Caudoviricetes;Caudovirales;Myoviridae;Unknown_genus;Unknown_species	Lytic	175119	190	15	6	9	58.01
vRhyme_bin_120	Uroviricota;Caudoviricetes;Caudovirales;Myoviridae;Unknown_genus;Unknown_species	Lytic	15307	25	1	0	1	10.47
vRhyme_bin_1213	Uroviricota;Caudoviricetes;Caudovirales;Myoviridae;Unknown_genus;Unknown_species	Lytic	81357	52	5	2	3	28.15
vRhyme_bin_1216	Uroviricota;Caudoviricetes;Caudovirales;Myoviridae;Unknown_genus;Unknown_species	Lytic	15531	22	0	0	0	8.46
vRhyme_bin_1237	Uroviricota;Caudoviricetes;Caudovirales;Myoviridae;Unknown_genus;Unknown_species	Lytic	43681	40	3	1	2	17.75
vRhyme_bin_1239	Uroviricota;Caudoviricetes;Caudovirales;Myoviridae;Unknown_genus;Unknown_species	Lytic	71703	60	2	0	2	33.95
vRhyme_bin_124	Uroviricota;Caudoviricetes;Caudovirales;Myoviridae;Unknown_genus;Unknown_species	Lytic	11356	11	0	0	0	6.41
vRhyme_bin_1246	Uroviricota;Caudoviricetes;Caudovirales;Myoviridae;Unknown_genus;Unknown_species	Lytic	78958	94	4	0	4	40.55
vRhyme_bin_1256	Uroviricota;Caudoviricetes;Caudovirales;Myoviridae;Unknown_genus;Unknown_species	Lytic	12059	10	0	0	0	5.57
vRhyme_bin_1259	Uroviricota;Caudoviricetes;Caudovirales;Myoviridae;Unknown_genus;Unknown_species	Lytic	69759	96	6	1	5	30.81
vRhyme_bin_1263	Uroviricota;Caudoviricetes;Caudovirales;Myoviridae;Unknown_genus;Unknown_species	Lytic	27511	25	0	0	0	19.96
vRhyme_bin_1265	Uroviricota;Caudoviricetes;Caudovirales;Myoviridae;Unknown_genus;Unknown_species	Lytic	30593	31	0	0	0	15.29
vRhyme_bin_1267	Uroviricota;Caudoviricetes;Caudovirales;Myoviridae;Unknown_genus;Unknown_species	Lytic	16182	21	0	0	0	7.05
vRhyme_bin_127	Uroviricota;Caudoviricetes;Caudovirales;Myoviridae;Unknown_genus;Unknown_species	Lytic	56087	61	8	5	3	17.61
vRhyme_bin_1272	Uroviricota;Caudoviricetes;Caudovirales;Myoviridae;Unknown_genus;Unknown_species	Lytic	165383	171	9	4	5	50.88
vRhyme_bin_1274	Uroviricota;Caudoviricetes;Caudovirales;Myoviridae;Unknown_genus;Unknown_species	Lytic	14386	23	0	0	0	7.26
vRhyme_bin_1276	Uroviricota;Caudoviricetes;Caudovirales;Myoviridae;Unknown_genus;Unknown_species	Lytic	72159	84	5	5	0	35.86
vRhyme_bin_1283	Uroviricota;Caudoviricetes;Caudovirales;Myoviridae;Unknown_genus;Unknown_species	Lytic	68623	61	4	4	0	34.74
vRhyme_bin_1284	Uroviricota;Caudoviricetes;Caudovirales;Myoviridae;Unknown_genus;Unknown_species	Lytic	33518	39	0	0	0	14.59
vRhyme_bin_129	Uroviricota;Caudoviricetes;Caudovirales;Myoviridae;Unknown_genus;Unknown_species	Lytic	17684	25	0	0	0	5.57
vRhyme_bin_1291	Uroviricota;Caudoviricetes;Caudovirales;Myoviridae;Unknown_genus;Unknown_species	Lytic	211437	231	17	5	12	55.42
vRhyme_bin_1294	Uroviricota;Caudoviricetes;Caudovirales;Myoviridae;Unknown_genus;Unknown_species	Lytic	75581	93	5	4	1	25.24
vRhyme_bin_1295	Uroviricota;Caudoviricetes;Caudovirales;Myoviridae;Unknown_genus;Unknown_species	Lytic	49571	50	1	1	0	16.79
vRhyme_bin_130	Uroviricota;Caudoviricetes;Caudovirales;Myoviridae;Unknown_genus;Unknown_species	Lytic	13943	13	0	0	0	5.88
vRhyme_bin_1302	Uroviricota;Caudoviricetes;Caudovirales;Myoviridae;Unknown_genus;Unknown_species	Lytic	15067	25	3	0	3	10.72
vRhyme_bin_1314	Uroviricota;Caudoviricetes;Caudovirales;Myoviridae;Unknown_genus;Unknown_species	Lytic	43981	59	2	2	0	14.81
vRhyme_bin_1315	Uroviricota;Caudoviricetes;Caudovirales;Myoviridae;Unknown_genus;Unknown_species	Lytic	26823	28	0	0	0	7.03
vRhyme_bin_1316	Uroviricota;Caudoviricetes;Caudovirales;Myoviridae;Unknown_genus;Unknown_species	Lytic	17343	24	0	0	0	10.64
vRhyme_bin_1333	Uroviricota;Caudoviricetes;Caudovirales;Myoviridae;Unknown_genus;Unknown_species	Lytic	61382	61	1	0	1	30.27
vRhyme_bin_134	Uroviricota;Caudoviricetes;Caudovirales;Myoviridae;Unknown_genus;Unknown_species	Lytic	29244	26	1	0	1	13.37
vRhyme_bin_1341	Uroviricota;Caudoviricetes;Caudovirales;Myoviridae;Unknown_genus;Unknown_species	Lytic	23546	21	0	0	0	10.93
vRhyme_bin_1344	Uroviricota;Caudoviricetes;Caudovirales;Myoviridae;Unknown_genus;Unknown_species	Lytic	50183	36	1	1	0	22.03
vRhyme_bin_1345	Uroviricota;Caudoviricetes;Caudovirales;Myoviridae;Unknown_genus;Unknown_species	Lytic	10261	12	1	0	1	4.29
vRhyme_bin_1347	Uroviricota;Caudoviricetes;Caudovirales;Myoviridae;Unknown_genus;Unknown_species	Lytic	12285	14	0	0	0	5.8
vRhyme_bin_1348	Uroviricota;Caudoviricetes;Caudovirales;Myoviridae;Unknown_genus;Unknown_species	Lytic	30961	22	0	0	0	13.15
vRhyme_bin_1351	Uroviricota;Caudoviricetes;Caudovirales;Myoviridae;Unknown_genus;Unknown_species	Lytic	12064	12	1	0	1	1.16
vRhyme_bin_1365	Uroviricota;Caudoviricetes;Caudovirales;Myoviridae;Unknown_genus;Unknown_species	Lytic	21736	25	0	0	0	20.45
vRhyme_bin_1368	Uroviricota;Caudoviricetes;Caudovirales;Myoviridae;Unknown_genus;Unknown_species	Lytic	12851	10	0	0	0	5.69
vRhyme_bin_1369	Uroviricota;Caudoviricetes;Caudovirales;Myoviridae;Unknown_genus;Unknown_species	Lytic	43647	35	1	0	1	22.35
vRhyme_bin_137	Uroviricota;Caudoviricetes;Caudovirales;Myoviridae;Unknown_genus;Unknown_species	Lytic	69192	68	11	7	4	26.24
vRhyme_bin_1371	Uroviricota;Caudoviricetes;Caudovirales;Myoviridae;Unknown_genus;Unknown_species	Lytic	58700	54	1	0	1	25.66
vRhyme_bin_1373	Uroviricota;Caudoviricetes;Caudovirales;Myoviridae;Unknown_genus;Unknown_species	Lytic	74351	62	1	1	0	25.38
vRhyme_bin_1375	Uroviricota;Caudoviricetes;Caudovirales;Myoviridae;Unknown_genus;Unknown_species	Lytic	105316	110	6	2	4	49.47
vRhyme_bin_1377	Uroviricota;Caudoviricetes;Caudovirales;Myoviridae;Unknown_genus;Unknown_species	Lytic	12321	14	0	0	0	4.55
vRhyme_bin_138	Uroviricota;Caudoviricetes;Caudovirales;Myoviridae;Unknown_genus;Unknown_species	Lytic	24992	22	0	0	0	11.17
vRhyme_bin_1380	Uroviricota;Caudoviricetes;Caudovirales;Myoviridae;Unknown_genus;Unknown_species	Lytic	10719	12	0	0	0	5.23
vRhyme_bin_1385	Uroviricota;Caudoviricetes;Caudovirales;Myoviridae;Unknown_genus;Unknown_species	Lytic	145629	137	9	5	4	68.26
vRhyme_bin_1390	Uroviricota;Caudoviricetes;Caudovirales;Myoviridae;Unknown_genus;Unknown_species	Lytic	46325	54	8	8	0	23.51
vRhyme_bin_1405	Uroviricota;Caudoviricetes;Caudovirales;Myoviridae;Unknown_genus;Unknown_species	Lytic	39579	36	3	1	2	18.14
vRhyme_bin_1408	Uroviricota;Caudoviricetes;Caudovirales;Myoviridae;Unknown_genus;Unknown_species	Lytic	12292	11	0	0	0	5.98
vRhyme_bin_1409	Uroviricota;Caudoviricetes;Caudovirales;Myoviridae;Unknown_genus;Unknown_species	Lytic	74992	76	2	1	1	34.13
vRhyme_bin_1410	Uroviricota;Caudoviricetes;Caudovirales;Myoviridae;Unknown_genus;Unknown_species	Lytic	11876	10	0	0	0	5.49
vRhyme_bin_1415	Uroviricota;Caudoviricetes;Caudovirales;Myoviridae;Unknown_genus;Unknown_species	Lytic	78222	84	2	2	0	34.79
vRhyme_bin_1417	Uroviricota;Caudoviricetes;Caudovirales;Myoviridae;Unknown_genus;Unknown_species	Lytic	40718	46	2	1	1	19.38
vRhyme_bin_142	Uroviricota;Caudoviricetes;Caudovirales;Myoviridae;Unknown_genus;Unknown_species	Lytic	17014	19	0	0	0	11.08
vRhyme_bin_1429	Uroviricota;Caudoviricetes;Caudovirales;Myoviridae;Unknown_genus;Unknown_species	Lytic	17473	12	0	0	0	9.08
vRhyme_bin_1430	Uroviricota;Caudoviricetes;Caudovirales;Myoviridae;Unknown_genus;Unknown_species	Lytic	26410	26	0	0	0	13.51
vRhyme_bin_1433	Uroviricota;Caudoviricetes;Caudovirales;Myoviridae;Unknown_genus;Unknown_species	Lytic	33860	54	2	0	2	15.16
vRhyme_bin_144	Uroviricota;Caudoviricetes;Caudovirales;Myoviridae;Unknown_genus;Unknown_species	Lytic	16396	22	1	0	1	7.35
vRhyme_bin_1446	Uroviricota;Caudoviricetes;Caudovirales;Myoviridae;Unknown_genus;Unknown_species	Lytic	70182	101	5	3	2	36.12
vRhyme_bin_145	Uroviricota;Caudoviricetes;Caudovirales;Myoviridae;Unknown_genus;Unknown_species	Lytic	28681	37	5	2	3	12.45
vRhyme_bin_1450	Uroviricota;Caudoviricetes;Caudovirales;Myoviridae;Unknown_genus;Unknown_species	Lytic	100121	114	2	0	2	47.51
vRhyme_bin_1454	Uroviricota;Caudoviricetes;Caudovirales;Myoviridae;Unknown_genus;Unknown_species	Lytic	33148	27	2	1	1	14.83
vRhyme_bin_1455	Uroviricota;Caudoviricetes;Caudovirales;Myoviridae;Unknown_genus;Unknown_species	Lytic	26047	30	1	0	1	12.09
vRhyme_bin_1458	Uroviricota;Caudoviricetes;Caudovirales;Myoviridae;Unknown_genus;Unknown_species	Lytic	13422	11	0	0	0	6.81
vRhyme_bin_1460	Uroviricota;Caudoviricetes;Caudovirales;Myoviridae;Unknown_genus;Unknown_species	Lytic	11750	14	2	0	2	5.86
vRhyme_bin_1461	Uroviricota;Caudoviricetes;Caudovirales;Myoviridae;Unknown_genus;Unknown_species	Lytic	10893	12	0	0	0	4.87
vRhyme_bin_1473	Uroviricota;Caudoviricetes;Caudovirales;Myoviridae;Unknown_genus;Unknown_species	Lytic	11327	11	0	0	0	4.76
vRhyme_bin_1475	Uroviricota;Caudoviricetes;Caudovirales;Myoviridae;Unknown_genus;Unknown_species	Lytic	36198	35	1	0	1	15.73
vRhyme_bin_1476	Uroviricota;Caudoviricetes;Caudovirales;Myoviridae;Unknown_genus;Unknown_species	Lytic	35914	34	4	2	2	16.36
vRhyme_bin_1483	Uroviricota;Caudoviricetes;Caudovirales;Myoviridae;Unknown_genus;Unknown_species	Lytic	26863	20	0	0	0	12.05
vRhyme_bin_1505	Uroviricota;Caudoviricetes;Caudovirales;Myoviridae;Unknown_genus;Unknown_species	Lytic	24410	31	2	1	1	10.24
vRhyme_bin_1517	Uroviricota;Caudoviricetes;Caudovirales;Myoviridae;Unknown_genus;Unknown_species	Lytic	16489	21	1	0	1	7.31
vRhyme_bin_1523	Uroviricota;Caudoviricetes;Caudovirales;Myoviridae;Unknown_genus;Unknown_species	Lytic	19702	28	2	2	0	7.99
vRhyme_bin_1526	Uroviricota;Caudoviricetes;Caudovirales;Myoviridae;Unknown_genus;Unknown_species	Lytic	16512	12	0	0	0	8.27
vRhyme_bin_1527	Uroviricota;Caudoviricetes;Caudovirales;Myoviridae;Unknown_genus;Unknown_species	Lytic	16608	24	1	0	1	7.25
vRhyme_bin_1537	Uroviricota;Caudoviricetes;Caudovirales;Myoviridae;Unknown_genus;Unknown_species	Lytic	18674	22	1	0	1	5.89
vRhyme_bin_1549	Uroviricota;Caudoviricetes;Caudovirales;Myoviridae;Unknown_genus;Unknown_species	Lytic	35138	41	0	0	0	16.39
vRhyme_bin_1551	Uroviricota;Caudoviricetes;Caudovirales;Myoviridae;Unknown_genus;Unknown_species	Lytic	35916	48	2	2	0	17.16
vRhyme_bin_1553	Uroviricota;Caudoviricetes;Caudovirales;Myoviridae;Unknown_genus;Unknown_species	Lytic	12651	21	1	0	1	5.56
vRhyme_bin_1555	Uroviricota;Caudoviricetes;Caudovirales;Myoviridae;Unknown_genus;Unknown_species	Lytic	222792	294	23	14	9	98.17
vRhyme_bin_156	Uroviricota;Caudoviricetes;Caudovirales;Myoviridae;Unknown_genus;Unknown_species	Lytic	114864	102	5	2	3	56.26
vRhyme_bin_1565	Uroviricota;Caudoviricetes;Caudovirales;Myoviridae;Unknown_genus;Unknown_species	Lytic	34240	62	5	2	3	16.67
vRhyme_bin_1566	Uroviricota;Caudoviricetes;Caudovirales;Myoviridae;Unknown_genus;Unknown_species	Lytic	26974	42	2	1	1	13.37
vRhyme_bin_1570	Uroviricota;Caudoviricetes;Caudovirales;Myoviridae;Unknown_genus;Unknown_species	Lytic	19319	11	1	0	1	8.27
vRhyme_bin_1571	Uroviricota;Caudoviricetes;Caudovirales;Myoviridae;Unknown_genus;Unknown_species	Lytic	86445	105	4	2	2	34.15
vRhyme_bin_1575	Uroviricota;Caudoviricetes;Caudovirales;Myoviridae;Unknown_genus;Unknown_species	Lytic	31280	39	1	0	1	21.03
vRhyme_bin_1580	Uroviricota;Caudoviricetes;Caudovirales;Myoviridae;Unknown_genus;Unknown_species	Lytic	25637	16	0	0	0	12.54
vRhyme_bin_1589	Uroviricota;Caudoviricetes;Caudovirales;Myoviridae;Unknown_genus;Unknown_species	Lytic	62899	84	9	5	4	29.99
vRhyme_bin_1593	Uroviricota;Caudoviricetes;Caudovirales;Myoviridae;Unknown_genus;Unknown_species	Lytic	11278	9	0	0	0	5.47
vRhyme_bin_1598	Uroviricota;Caudoviricetes;Caudovirales;Myoviridae;Unknown_genus;Unknown_species	Lytic	149132	195	9	3	6	70.74
vRhyme_bin_16	Uroviricota;Caudoviricetes;Caudovirales;Myoviridae;Unknown_genus;Unknown_species	Lytic	60114	63	7	3	4	19.29
vRhyme_bin_1603	Uroviricota;Caudoviricetes;Caudovirales;Myoviridae;Unknown_genus;Unknown_species	Lytic	15216	23	0	0	0	7.03
vRhyme_bin_1609	Uroviricota;Caudoviricetes;Caudovirales;Myoviridae;Unknown_genus;Unknown_species	Lytic	21040	39	2	1	1	16.18
vRhyme_bin_1620	Uroviricota;Caudoviricetes;Caudovirales;Myoviridae;Unknown_genus;Unknown_species	Lytic	47124	42	3	0	3	21.22
vRhyme_bin_1626	Uroviricota;Caudoviricetes;Caudovirales;Myoviridae;Unknown_genus;Unknown_species	Lytic	23866	23	1	1	0	10.27
vRhyme_bin_1627	Uroviricota;Caudoviricetes;Caudovirales;Myoviridae;Unknown_genus;Unknown_species	Lytic	29014	39	4	1	3	35.86
vRhyme_bin_1632	Uroviricota;Caudoviricetes;Caudovirales;Myoviridae;Unknown_genus;Unknown_species	Lytic	65173	43	1	0	1	30.2
vRhyme_bin_1648	Uroviricota;Caudoviricetes;Caudovirales;Myoviridae;Unknown_genus;Unknown_species	Lytic	46589	31	0	0	0	16.83
vRhyme_bin_1654	Uroviricota;Caudoviricetes;Caudovirales;Myoviridae;Unknown_genus;Unknown_species	Lytic	20291	19	1	1	0	9.04
vRhyme_bin_1655	Uroviricota;Caudoviricetes;Caudovirales;Myoviridae;Unknown_genus;Unknown_species	Lytic	32958	27	0	0	0	14.85
vRhyme_bin_1660	Uroviricota;Caudoviricetes;Caudovirales;Myoviridae;Unknown_genus;Unknown_species	Lytic	24285	30	1	0	1	10.64
vRhyme_bin_1666	Uroviricota;Caudoviricetes;Caudovirales;Myoviridae;Unknown_genus;Unknown_species	Lytic	39218	45	2	0	2	20.39
vRhyme_bin_1670	Uroviricota;Caudoviricetes;Caudovirales;Myoviridae;Unknown_genus;Unknown_species	Lytic	64583	61	0	0	0	29.55
vRhyme_bin_1671	Uroviricota;Caudoviricetes;Caudovirales;Myoviridae;Unknown_genus;Unknown_species	Lytic	13001	22	0	0	0	14.99
vRhyme_bin_1676	Uroviricota;Caudoviricetes;Caudovirales;Myoviridae;Unknown_genus;Unknown_species	Lytic	31849	25	1	0	1	16.41
vRhyme_bin_1677	Uroviricota;Caudoviricetes;Caudovirales;Myoviridae;Unknown_genus;Unknown_species	Lytic	17082	16	0	0	0	7.86
vRhyme_bin_168	Uroviricota;Caudoviricetes;Caudovirales;Myoviridae;Unknown_genus;Unknown_species	Lytic	16072	15	0	0	0	8.02
vRhyme_bin_1680	Uroviricota;Caudoviricetes;Caudovirales;Myoviridae;Unknown_genus;Unknown_species	Lytic	22208	27	3	1	2	21.4
vRhyme_bin_1682	Uroviricota;Caudoviricetes;Caudovirales;Myoviridae;Unknown_genus;Unknown_species	Lytic	81448	92	4	1	3	35.19
vRhyme_bin_1683	Uroviricota;Caudoviricetes;Caudovirales;Myoviridae;Unknown_genus;Unknown_species	Lytic	66246	57	1	0	1	24.7
vRhyme_bin_1685	Uroviricota;Caudoviricetes;Caudovirales;Myoviridae;Unknown_genus;Unknown_species	Lytic	132995	168	5	0	5	52.54
vRhyme_bin_1693	Uroviricota;Caudoviricetes;Caudovirales;Myoviridae;Unknown_genus;Unknown_species	Lytic	70166	78	2	0	2	35.92
vRhyme_bin_1708	Uroviricota;Caudoviricetes;Caudovirales;Myoviridae;Unknown_genus;Unknown_species	Lytic	11830	10	0	0	0	5.45
vRhyme_bin_1716	Uroviricota;Caudoviricetes;Caudovirales;Myoviridae;Unknown_genus;Unknown_species	Lytic	30836	30	2	0	2	30.34
vRhyme_bin_1717	Uroviricota;Caudoviricetes;Caudovirales;Myoviridae;Unknown_genus;Unknown_species	Lytic	18185	29	0	0	0	7.44
vRhyme_bin_1718	Uroviricota;Caudoviricetes;Caudovirales;Myoviridae;Unknown_genus;Unknown_species	Lytic	10142	9	0	0	0	4.36
vRhyme_bin_1729	Uroviricota;Caudoviricetes;Caudovirales;Myoviridae;Unknown_genus;Unknown_species	Lytic	55207	66	2	1	1	43.47
vRhyme_bin_1730	Uroviricota;Caudoviricetes;Caudovirales;Myoviridae;Unknown_genus;Unknown_species	Lytic	20876	21	2	0	2	9.42
vRhyme_bin_1733	Uroviricota;Caudoviricetes;Caudovirales;Myoviridae;Unknown_genus;Unknown_species	Lytic	65993	48	2	2	0	32.67
vRhyme_bin_1739	Uroviricota;Caudoviricetes;Caudovirales;Myoviridae;Unknown_genus;Unknown_species	Lytic	19480	13	0	0	0	8.63
vRhyme_bin_174	Uroviricota;Caudoviricetes;Caudovirales;Myoviridae;Unknown_genus;Unknown_species	Lytic	25122	26	1	0	1	13.61
vRhyme_bin_1742	Uroviricota;Caudoviricetes;Caudovirales;Myoviridae;Unknown_genus;Unknown_species	Lytic	90027	92	9	4	5	41.59
vRhyme_bin_1744	Uroviricota;Caudoviricetes;Caudovirales;Myoviridae;Unknown_genus;Unknown_species	Lytic	21759	22	0	0	0	9.33
vRhyme_bin_1745	Uroviricota;Caudoviricetes;Caudovirales;Myoviridae;Unknown_genus;Unknown_species	Lytic	16065	20	1	0	1	7.21
vRhyme_bin_1746	Uroviricota;Caudoviricetes;Caudovirales;Myoviridae;Unknown_genus;Unknown_species	Lytic	13245	18	1	0	1	5.73
vRhyme_bin_1747	Uroviricota;Caudoviricetes;Caudovirales;Myoviridae;Unknown_genus;Unknown_species	Lytic	131320	130	6	2	4	59.46
vRhyme_bin_1753	Uroviricota;Caudoviricetes;Caudovirales;Myoviridae;Unknown_genus;Unknown_species	Lytic	16549	16	0	0	0	7.06
vRhyme_bin_1755	Uroviricota;Caudoviricetes;Caudovirales;Myoviridae;Unknown_genus;Unknown_species	Lytic	13194	21	1	0	1	6.2
vRhyme_bin_1756	Uroviricota;Caudoviricetes;Caudovirales;Myoviridae;Unknown_genus;Unknown_species	Lytic	25335	42	6	5	1	12.47
vRhyme_bin_1757	Uroviricota;Caudoviricetes;Caudovirales;Myoviridae;Unknown_genus;Unknown_species	Lytic	16845	26	4	3	1	7.92
vRhyme_bin_176	Uroviricota;Caudoviricetes;Caudovirales;Myoviridae;Unknown_genus;Unknown_species	Lytic	50967	71	8	4	4	16.92
vRhyme_bin_1773	Uroviricota;Caudoviricetes;Caudovirales;Myoviridae;Unknown_genus;Unknown_species	Lytic	25886	24	0	0	0	11.25
vRhyme_bin_178	Uroviricota;Caudoviricetes;Caudovirales;Myoviridae;Unknown_genus;Unknown_species	Lytic	33195	27	0	0	0	15.5
vRhyme_bin_1787	Uroviricota;Caudoviricetes;Caudovirales;Myoviridae;Unknown_genus;Unknown_species	Lytic	60772	59	4	2	2	18.62
vRhyme_bin_1788	Uroviricota;Caudoviricetes;Caudovirales;Myoviridae;Unknown_genus;Unknown_species	Lytic	27077	28	1	0	1	6.76
vRhyme_bin_1794	Uroviricota;Caudoviricetes;Caudovirales;Myoviridae;Unknown_genus;Unknown_species	Lytic	29808	81	0	0	0	15.15
vRhyme_bin_1795	Uroviricota;Caudoviricetes;Caudovirales;Myoviridae;Unknown_genus;Unknown_species	Lytic	104171	103	11	6	5	50.18
vRhyme_bin_1803	Uroviricota;Caudoviricetes;Caudovirales;Myoviridae;Unknown_genus;Unknown_species	Lytic	27870	25	0	0	0	11.87
vRhyme_bin_1806	Uroviricota;Caudoviricetes;Caudovirales;Myoviridae;Unknown_genus;Unknown_species	Lytic	37375	20	0	0	0	17.35
vRhyme_bin_1808	Uroviricota;Caudoviricetes;Caudovirales;Myoviridae;Unknown_genus;Unknown_species	Lytic	17118	17	2	0	2	7.98
vRhyme_bin_1810	Uroviricota;Caudoviricetes;Caudovirales;Myoviridae;Unknown_genus;Unknown_species	Lytic	17254	11	2	2	0	15.69
vRhyme_bin_1823	Uroviricota;Caudoviricetes;Caudovirales;Myoviridae;Unknown_genus;Unknown_species	Lytic	13986	35	0	0	0	10.33
vRhyme_bin_1825	Uroviricota;Caudoviricetes;Caudovirales;Myoviridae;Unknown_genus;Unknown_species	Lytic	39100	36	2	0	2	16.64
vRhyme_bin_1833	Uroviricota;Caudoviricetes;Caudovirales;Myoviridae;Unknown_genus;Unknown_species	Lytic	29365	32	0	0	0	11.71
vRhyme_bin_184	Uroviricota;Caudoviricetes;Caudovirales;Myoviridae;Unknown_genus;Unknown_species	Lytic	21297	25	1	1	0	9.42
vRhyme_bin_1854	Uroviricota;Caudoviricetes;Caudovirales;Myoviridae;Unknown_genus;Unknown_species	Lytic	132040	143	9	1	8	56.81
vRhyme_bin_1866	Uroviricota;Caudoviricetes;Caudovirales;Myoviridae;Unknown_genus;Unknown_species	Lytic	49618	44	1	0	1	23.5
vRhyme_bin_187	Uroviricota;Caudoviricetes;Caudovirales;Myoviridae;Unknown_genus;Unknown_species	Lytic	33587	52	3	2	1	16.02
vRhyme_bin_1873	Uroviricota;Caudoviricetes;Caudovirales;Myoviridae;Unknown_genus;Unknown_species	Lytic	38629	42	3	3	0	13.82
vRhyme_bin_1874	Uroviricota;Caudoviricetes;Caudovirales;Myoviridae;Unknown_genus;Unknown_species	Lytic	22167	25	3	1	2	8.09
vRhyme_bin_1884	Uroviricota;Caudoviricetes;Caudovirales;Myoviridae;Unknown_genus;Unknown_species	Lytic	32903	20	1	0	1	17.25
vRhyme_bin_189	Uroviricota;Caudoviricetes;Caudovirales;Myoviridae;Unknown_genus;Unknown_species	Lytic	13388	16	0	0	0	6.15
vRhyme_bin_1893	Uroviricota;Caudoviricetes;Caudovirales;Myoviridae;Unknown_genus;Unknown_species	Lytic	33314	17	1	0	1	27.85
vRhyme_bin_1896	Uroviricota;Caudoviricetes;Caudovirales;Myoviridae;Unknown_genus;Unknown_species	Lytic	112872	137	19	11	8	51.32
vRhyme_bin_19	Uroviricota;Caudoviricetes;Caudovirales;Myoviridae;Unknown_genus;Unknown_species	Lytic	98328	69	3	2	1	40.54
vRhyme_bin_1909	Uroviricota;Caudoviricetes;Caudovirales;Myoviridae;Unknown_genus;Unknown_species	Lytic	49077	42	0	0	0	21.84
vRhyme_bin_191	Uroviricota;Caudoviricetes;Caudovirales;Myoviridae;Unknown_genus;Unknown_species	Lytic	26984	18	0	0	0	12.98
vRhyme_bin_1910	Uroviricota;Caudoviricetes;Caudovirales;Myoviridae;Unknown_genus;Unknown_species	Lytic	16615	16	0	0	0	6.99
vRhyme_bin_1912	Uroviricota;Caudoviricetes;Caudovirales;Myoviridae;Unknown_genus;Unknown_species	Lytic	18937	26	1	1	0	8.81
vRhyme_bin_1913	Uroviricota;Caudoviricetes;Caudovirales;Myoviridae;Unknown_genus;Unknown_species	Lytic	82833	61	0	0	0	64.55
vRhyme_bin_1919	Uroviricota;Caudoviricetes;Caudovirales;Myoviridae;Unknown_genus;Unknown_species	Lytic	14815	10	0	0	0	8.26
vRhyme_bin_192	Uroviricota;Caudoviricetes;Caudovirales;Myoviridae;Unknown_genus;Unknown_species	Lytic	14696	20	0	0	0	7.22
vRhyme_bin_1922	Uroviricota;Caudoviricetes;Caudovirales;Myoviridae;Unknown_genus;Unknown_species	Lytic	56693	57	2	0	2	37.54
vRhyme_bin_193	Uroviricota;Caudoviricetes;Caudovirales;Myoviridae;Unknown_genus;Unknown_species	Lytic	14908	18	0	0	0	7.91
vRhyme_bin_1940	Uroviricota;Caudoviricetes;Caudovirales;Myoviridae;Unknown_genus;Unknown_species	Lytic	108036	89	6	4	2	49.8
vRhyme_bin_1941	Uroviricota;Caudoviricetes;Caudovirales;Myoviridae;Unknown_genus;Unknown_species	Lytic	54267	41	4	1	3	26.55
vRhyme_bin_1942	Uroviricota;Caudoviricetes;Caudovirales;Myoviridae;Unknown_genus;Unknown_species	Lytic	15041	17	1	0	1	6.83
vRhyme_bin_1943	Uroviricota;Caudoviricetes;Caudovirales;Myoviridae;Unknown_genus;Unknown_species	Lytic	29900	32	2	2	0	13.51
vRhyme_bin_1948	Uroviricota;Caudoviricetes;Caudovirales;Myoviridae;Unknown_genus;Unknown_species	Lytic	43361	52	2	2	0	21.13
vRhyme_bin_195	Uroviricota;Caudoviricetes;Caudovirales;Myoviridae;Unknown_genus;Unknown_species	Lytic	18515	20	1	0	1	8.45
vRhyme_bin_1964	Uroviricota;Caudoviricetes;Caudovirales;Myoviridae;Unknown_genus;Unknown_species	Lytic	55420	56	1	0	1	25.61
vRhyme_bin_197	Uroviricota;Caudoviricetes;Caudovirales;Myoviridae;Unknown_genus;Unknown_species	Lytic	12631	7	0	0	0	5.81
vRhyme_bin_1973	Uroviricota;Caudoviricetes;Caudovirales;Myoviridae;Unknown_genus;Unknown_species	Lytic	13637	12	1	1	0	7.21
vRhyme_bin_1977	Uroviricota;Caudoviricetes;Caudovirales;Myoviridae;Unknown_genus;Unknown_species	Lytic	59260	60	2	0	2	27.41
vRhyme_bin_1981	Uroviricota;Caudoviricetes;Caudovirales;Myoviridae;Unknown_genus;Unknown_species	Lytic	10761	14	0	0	0	5.05
vRhyme_bin_1982	Uroviricota;Caudoviricetes;Caudovirales;Myoviridae;Unknown_genus;Unknown_species	Lytic	22392	12	0	0	0	9.53
vRhyme_bin_1984	Uroviricota;Caudoviricetes;Caudovirales;Myoviridae;Unknown_genus;Unknown_species	Lytic	16160	16	1	0	1	7.21
vRhyme_bin_1988	Uroviricota;Caudoviricetes;Caudovirales;Myoviridae;Unknown_genus;Unknown_species	Lytic	44152	45	2	1	1	17.32
vRhyme_bin_1990	Uroviricota;Caudoviricetes;Caudovirales;Myoviridae;Unknown_genus;Unknown_species	Lytic	13734	13	0	0	0	7.6
vRhyme_bin_1999	Uroviricota;Caudoviricetes;Caudovirales;Myoviridae;Unknown_genus;Unknown_species	Lytic	18004	9	0	0	0	7.81
vRhyme_bin_2	Uroviricota;Caudoviricetes;Caudovirales;Myoviridae;Unknown_genus;Unknown_species	Lytic	86894	104	8	4	4	27.03
vRhyme_bin_200	Uroviricota;Caudoviricetes;Caudovirales;Myoviridae;Unknown_genus;Unknown_species	Lytic	43906	59	5	3	2	19.99
vRhyme_bin_2001	Uroviricota;Caudoviricetes;Caudovirales;Myoviridae;Unknown_genus;Unknown_species	Lytic	27942	34	1	0	1	12.64
vRhyme_bin_2002	Uroviricota;Caudoviricetes;Caudovirales;Myoviridae;Unknown_genus;Unknown_species	Lytic	10036	12	1	1	0	11.65
vRhyme_bin_2004	Uroviricota;Caudoviricetes;Caudovirales;Myoviridae;Unknown_genus;Unknown_species	Lytic	25522	26	1	1	0	11.46
vRhyme_bin_2010	Uroviricota;Caudoviricetes;Caudovirales;Myoviridae;Unknown_genus;Unknown_species	Lytic	61331	49	0	0	0	20.21
vRhyme_bin_2013	Uroviricota;Caudoviricetes;Caudovirales;Myoviridae;Unknown_genus;Unknown_species	Lytic	10477	17	1	0	1	4.86
vRhyme_bin_2021	Uroviricota;Caudoviricetes;Caudovirales;Myoviridae;Unknown_genus;Unknown_species	Lytic	58208	44	0	0	0	22.05
vRhyme_bin_2033	Uroviricota;Caudoviricetes;Caudovirales;Myoviridae;Unknown_genus;Unknown_species	Lytic	50351	73	6	2	4	22.84
vRhyme_bin_2034	Uroviricota;Caudoviricetes;Caudovirales;Myoviridae;Unknown_genus;Unknown_species	Lytic	22654	22	0	0	0	11.66
vRhyme_bin_2038	Uroviricota;Caudoviricetes;Caudovirales;Myoviridae;Unknown_genus;Unknown_species	Lytic	24795	26	0	0	0	10.61
vRhyme_bin_2040	Uroviricota;Caudoviricetes;Caudovirales;Myoviridae;Unknown_genus;Unknown_species	Lytic	53364	55	4	0	4	19.39
vRhyme_bin_2042	Uroviricota;Caudoviricetes;Caudovirales;Myoviridae;Unknown_genus;Unknown_species	Lytic	38156	51	2	0	2	18.69
vRhyme_bin_2052	Uroviricota;Caudoviricetes;Caudovirales;Myoviridae;Unknown_genus;Unknown_species	Lytic	16978	31	2	1	1	6.18
vRhyme_bin_2054	Uroviricota;Caudoviricetes;Caudovirales;Myoviridae;Unknown_genus;Unknown_species	Lytic	24747	21	0	0	0	10.96
vRhyme_bin_2056	Uroviricota;Caudoviricetes;Caudovirales;Myoviridae;Unknown_genus;Unknown_species	Lytic	12242	14	0	0	0	8.69
vRhyme_bin_2075	Uroviricota;Caudoviricetes;Caudovirales;Myoviridae;Unknown_genus;Unknown_species	Lytic	46968	62	3	2	1	23.47
vRhyme_bin_2077	Uroviricota;Caudoviricetes;Caudovirales;Myoviridae;Unknown_genus;Unknown_species	Lytic	35646	21	1	1	0	16.2
vRhyme_bin_2082	Uroviricota;Caudoviricetes;Caudovirales;Myoviridae;Unknown_genus;Unknown_species	Lytic	22487	20	0	0	0	52.53
vRhyme_bin_2083	Uroviricota;Caudoviricetes;Caudovirales;Myoviridae;Unknown_genus;Unknown_species	Lytic	18195	23	1	0	1	8.11
vRhyme_bin_2088	Uroviricota;Caudoviricetes;Caudovirales;Myoviridae;Unknown_genus;Unknown_species	Lytic	26471	31	2	0	2	11.65
vRhyme_bin_2094	Uroviricota;Caudoviricetes;Caudovirales;Myoviridae;Unknown_genus;Unknown_species	Lytic	49655	40	1	1	0	22.64
vRhyme_bin_2102	Uroviricota;Caudoviricetes;Caudovirales;Myoviridae;Unknown_genus;Unknown_species	Lytic	14474	20	0	0	0	6.05
vRhyme_bin_2105	Uroviricota;Caudoviricetes;Caudovirales;Myoviridae;Unknown_genus;Unknown_species	Lytic	29226	28	0	0	0	10.16
vRhyme_bin_2108	Uroviricota;Caudoviricetes;Caudovirales;Myoviridae;Unknown_genus;Unknown_species	Lytic	20064	21	3	1	2	7.6
vRhyme_bin_2109	Uroviricota;Caudoviricetes;Caudovirales;Myoviridae;Unknown_genus;Unknown_species	Lytic	16179	17	1	1	0	5.84
vRhyme_bin_2113	Uroviricota;Caudoviricetes;Caudovirales;Myoviridae;Unknown_genus;Unknown_species	Lytic	19520	20	1	0	1	7.51
vRhyme_bin_2124	Uroviricota;Caudoviricetes;Caudovirales;Myoviridae;Unknown_genus;Unknown_species	Lytic	17687	19	0	0	0	5.96
vRhyme_bin_2125	Uroviricota;Caudoviricetes;Caudovirales;Myoviridae;Unknown_genus;Unknown_species	Lytic	14085	15	1	0	1	4.5
vRhyme_bin_2132	Uroviricota;Caudoviricetes;Caudovirales;Myoviridae;Unknown_genus;Unknown_species	Lytic	10989	19	0	0	0	5.04
vRhyme_bin_2135	Uroviricota;Caudoviricetes;Caudovirales;Myoviridae;Unknown_genus;Unknown_species	Lytic	42270	37	0	0	0	17.94
vRhyme_bin_2137	Uroviricota;Caudoviricetes;Caudovirales;Myoviridae;Unknown_genus;Unknown_species	Lytic	33879	43	2	1	1	16.71
vRhyme_bin_2147	Uroviricota;Caudoviricetes;Caudovirales;Myoviridae;Unknown_genus;Unknown_species	Lytic	28286	30	3	0	3	12.1
vRhyme_bin_2161	Uroviricota;Caudoviricetes;Caudovirales;Myoviridae;Unknown_genus;Unknown_species	Lytic	15750	11	0	0	0	5.6
vRhyme_bin_2169	Uroviricota;Caudoviricetes;Caudovirales;Myoviridae;Unknown_genus;Unknown_species	Lytic	37822	23	0	0	0	16.8
vRhyme_bin_219	Uroviricota;Caudoviricetes;Caudovirales;Myoviridae;Unknown_genus;Unknown_species	Lytic	30743	31	2	1	1	12.29
vRhyme_bin_2197	Uroviricota;Caudoviricetes;Caudovirales;Myoviridae;Unknown_genus;Unknown_species	Lytic	43490	60	3	2	1	20.46
vRhyme_bin_220	Uroviricota;Caudoviricetes;Caudovirales;Myoviridae;Unknown_genus;Unknown_species	Lytic	11159	11	0	0	0	3.82
vRhyme_bin_221	Uroviricota;Caudoviricetes;Caudovirales;Myoviridae;Unknown_genus;Unknown_species	Lytic	145062	180	18	11	7	47.67
vRhyme_bin_2215	Uroviricota;Caudoviricetes;Caudovirales;Myoviridae;Unknown_genus;Unknown_species	Lytic	15894	18	3	1	2	8.37
vRhyme_bin_2218	Uroviricota;Caudoviricetes;Caudovirales;Myoviridae;Unknown_genus;Unknown_species	Lytic	13827	14	0	0	0	21.1
vRhyme_bin_2221	Uroviricota;Caudoviricetes;Caudovirales;Myoviridae;Unknown_genus;Unknown_species	Lytic	65039	68	2	2	0	22
vRhyme_bin_2223	Uroviricota;Caudoviricetes;Caudovirales;Myoviridae;Unknown_genus;Unknown_species	Lytic	10322	17	0	0	0	5.86
vRhyme_bin_2224	Uroviricota;Caudoviricetes;Caudovirales;Myoviridae;Unknown_genus;Unknown_species	Lytic	15500	17	1	1	0	8.48
vRhyme_bin_2225	Uroviricota;Caudoviricetes;Caudovirales;Myoviridae;Unknown_genus;Unknown_species	Lytic	15590	14	1	0	1	6.64
vRhyme_bin_223	Uroviricota;Caudoviricetes;Caudovirales;Myoviridae;Unknown_genus;Unknown_species	Lytic	12294	14	0	0	0	5.63
vRhyme_bin_2233	Uroviricota;Caudoviricetes;Caudovirales;Myoviridae;Unknown_genus;Unknown_species	Lytic	54497	71	9	3	6	20.32
vRhyme_bin_2249	Uroviricota;Caudoviricetes;Caudovirales;Myoviridae;Unknown_genus;Unknown_species	Lytic	23124	24	1	0	1	10.3
vRhyme_bin_2251	Uroviricota;Caudoviricetes;Caudovirales;Myoviridae;Unknown_genus;Unknown_species	Lytic	24426	30	1	0	1	11.46
vRhyme_bin_2252	Uroviricota;Caudoviricetes;Caudovirales;Myoviridae;Unknown_genus;Unknown_species	Lytic	30695	32	1	1	0	14.71
vRhyme_bin_2253	Uroviricota;Caudoviricetes;Caudovirales;Myoviridae;Unknown_genus;Unknown_species	Lytic	19009	26	1	0	1	8.85
vRhyme_bin_2255	Uroviricota;Caudoviricetes;Caudovirales;Myoviridae;Unknown_genus;Unknown_species	Lytic	13116	15	1	0	1	21.49
vRhyme_bin_2259	Uroviricota;Caudoviricetes;Caudovirales;Myoviridae;Unknown_genus;Unknown_species	Lytic	52847	72	2	1	1	24.08
vRhyme_bin_2261	Uroviricota;Caudoviricetes;Caudovirales;Myoviridae;Unknown_genus;Unknown_species	Lytic	35960	41	0	0	0	43.38
vRhyme_bin_227	Uroviricota;Caudoviricetes;Caudovirales;Myoviridae;Unknown_genus;Unknown_species	Lytic	15757	19	0	0	0	6.61
vRhyme_bin_2277	Uroviricota;Caudoviricetes;Caudovirales;Myoviridae;Unknown_genus;Unknown_species	Lytic	35851	40	1	0	1	15.23
vRhyme_bin_228	Uroviricota;Caudoviricetes;Caudovirales;Myoviridae;Unknown_genus;Unknown_species	Lytic	14857	16	2	2	0	5.2
vRhyme_bin_2281	Uroviricota;Caudoviricetes;Caudovirales;Myoviridae;Unknown_genus;Unknown_species	Lytic	21881	29	6	1	5	20.76
vRhyme_bin_229	Uroviricota;Caudoviricetes;Caudovirales;Myoviridae;Unknown_genus;Unknown_species	Lytic	13383	14	1	0	1	15.97
vRhyme_bin_2296	Uroviricota;Caudoviricetes;Caudovirales;Myoviridae;Unknown_genus;Unknown_species	Lytic	57524	72	4	2	2	27.56
vRhyme_bin_2299	Uroviricota;Caudoviricetes;Caudovirales;Myoviridae;Unknown_genus;Unknown_species	Lytic	39044	36	0	0	0	17.7
vRhyme_bin_230	Uroviricota;Caudoviricetes;Caudovirales;Myoviridae;Unknown_genus;Unknown_species	Lytic	24048	29	1	0	1	12.3
vRhyme_bin_2302	Uroviricota;Caudoviricetes;Caudovirales;Myoviridae;Unknown_genus;Unknown_species	Lytic	39770	24	1	0	1	18.85
vRhyme_bin_2303	Uroviricota;Caudoviricetes;Caudovirales;Myoviridae;Unknown_genus;Unknown_species	Lytic	23003	29	1	0	1	11.54
vRhyme_bin_2318	Uroviricota;Caudoviricetes;Caudovirales;Myoviridae;Unknown_genus;Unknown_species	Lytic	49139	68	4	2	2	22.19
vRhyme_bin_232	Uroviricota;Caudoviricetes;Caudovirales;Myoviridae;Unknown_genus;Unknown_species	Lytic	16027	20	1	1	0	4.36
vRhyme_bin_2321	Uroviricota;Caudoviricetes;Caudovirales;Myoviridae;Unknown_genus;Unknown_species	Lytic	59365	54	0	0	0	26.18
vRhyme_bin_2331	Uroviricota;Caudoviricetes;Caudovirales;Myoviridae;Unknown_genus;Unknown_species	Lytic	19585	18	0	0	0	16.49
vRhyme_bin_234	Uroviricota;Caudoviricetes;Caudovirales;Myoviridae;Unknown_genus;Unknown_species	Lytic	26925	19	0	0	0	9.04
vRhyme_bin_2344	Uroviricota;Caudoviricetes;Caudovirales;Myoviridae;Unknown_genus;Unknown_species	Lytic	15746	19	0	0	0	6.48
vRhyme_bin_2347	Uroviricota;Caudoviricetes;Caudovirales;Myoviridae;Unknown_genus;Unknown_species	Lytic	18380	22	0	0	0	8.43
vRhyme_bin_2359	Uroviricota;Caudoviricetes;Caudovirales;Myoviridae;Unknown_genus;Unknown_species	Lytic	34884	49	3	0	3	57.13
vRhyme_bin_2369	Uroviricota;Caudoviricetes;Caudovirales;Myoviridae;Unknown_genus;Unknown_species	Lytic	34787	62	3	1	2	16.29
vRhyme_bin_2370	Uroviricota;Caudoviricetes;Caudovirales;Myoviridae;Unknown_genus;Unknown_species	Lytic	16643	23	10	6	4	7.47
vRhyme_bin_2372	Uroviricota;Caudoviricetes;Caudovirales;Myoviridae;Unknown_genus;Unknown_species	Lytic	61334	71	1	1	0	28.91
vRhyme_bin_2373	Uroviricota;Caudoviricetes;Caudovirales;Myoviridae;Unknown_genus;Unknown_species	Lytic	102710	153	6	3	3	27.46
vRhyme_bin_2374	Uroviricota;Caudoviricetes;Caudovirales;Myoviridae;Unknown_genus;Unknown_species	Lytic	32475	48	2	1	1	15.06
vRhyme_bin_2395	Uroviricota;Caudoviricetes;Caudovirales;Myoviridae;Unknown_genus;Unknown_species	Lytic	53693	69	0	0	0	24.16
vRhyme_bin_2396	Uroviricota;Caudoviricetes;Caudovirales;Myoviridae;Unknown_genus;Unknown_species	Lytic	63631	95	5	4	1	25.05
vRhyme_bin_2408	Uroviricota;Caudoviricetes;Caudovirales;Myoviridae;Unknown_genus;Unknown_species	Lytic	26753	33	1	0	1	13.21
vRhyme_bin_2414	Uroviricota;Caudoviricetes;Caudovirales;Myoviridae;Unknown_genus;Unknown_species	Lytic	61072	59	0	0	0	23.67
vRhyme_bin_2430	Uroviricota;Caudoviricetes;Caudovirales;Myoviridae;Unknown_genus;Unknown_species	Lytic	33383	32	0	0	0	15.95
vRhyme_bin_2432	Uroviricota;Caudoviricetes;Caudovirales;Myoviridae;Unknown_genus;Unknown_species	Lytic	36642	53	1	0	1	17.76
vRhyme_bin_2434	Uroviricota;Caudoviricetes;Caudovirales;Myoviridae;Unknown_genus;Unknown_species	Lytic	11178	16	0	0	0	5.86
vRhyme_bin_2435	Uroviricota;Caudoviricetes;Caudovirales;Myoviridae;Unknown_genus;Unknown_species	Lytic	86530	113	3	0	3	38.14
vRhyme_bin_244	Uroviricota;Caudoviricetes;Caudovirales;Myoviridae;Unknown_genus;Unknown_species	Lytic	34040	46	1	0	1	15.46
vRhyme_bin_2440	Uroviricota;Caudoviricetes;Caudovirales;Myoviridae;Unknown_genus;Unknown_species	Lytic	94929	119	3	1	2	46.45
vRhyme_bin_2445	Uroviricota;Caudoviricetes;Caudovirales;Myoviridae;Unknown_genus;Unknown_species	Lytic	168407	205	2	0	2	70.37
vRhyme_bin_2448	Uroviricota;Caudoviricetes;Caudovirales;Myoviridae;Unknown_genus;Unknown_species	Lytic	14536	21	0	0	0	24.96
vRhyme_bin_2450	Uroviricota;Caudoviricetes;Caudovirales;Myoviridae;Unknown_genus;Unknown_species	Lytic	34839	30	0	0	0	16.35
vRhyme_bin_2451	Uroviricota;Caudoviricetes;Caudovirales;Myoviridae;Unknown_genus;Unknown_species	Lytic	15278	18	3	2	1	6.51
vRhyme_bin_2452	Uroviricota;Caudoviricetes;Caudovirales;Myoviridae;Unknown_genus;Unknown_species	Lytic	19461	20	0	0	0	8.85
vRhyme_bin_246	Uroviricota;Caudoviricetes;Caudovirales;Myoviridae;Unknown_genus;Unknown_species	Lytic	29756	32	1	0	1	14.02
vRhyme_bin_2466	Uroviricota;Caudoviricetes;Caudovirales;Myoviridae;Unknown_genus;Unknown_species	Lytic	12808	15	0	0	0	6.08
vRhyme_bin_2473	Uroviricota;Caudoviricetes;Caudovirales;Myoviridae;Unknown_genus;Unknown_species	Lytic	42820	37	0	0	0	18.68
vRhyme_bin_2479	Uroviricota;Caudoviricetes;Caudovirales;Myoviridae;Unknown_genus;Unknown_species	Lytic	18827	21	0	0	0	9.22
vRhyme_bin_249	Uroviricota;Caudoviricetes;Caudovirales;Myoviridae;Unknown_genus;Unknown_species	Lytic	123843	169	10	4	6	39.42
vRhyme_bin_2508	Uroviricota;Caudoviricetes;Caudovirales;Myoviridae;Unknown_genus;Unknown_species	Lytic	76347	77	3	1	2	33.86
vRhyme_bin_2516	Uroviricota;Caudoviricetes;Caudovirales;Myoviridae;Unknown_genus;Unknown_species	Lytic	47209	61	2	0	2	13.37
vRhyme_bin_2519	Uroviricota;Caudoviricetes;Caudovirales;Myoviridae;Unknown_genus;Unknown_species	Lytic	51379	89	6	2	4	20.91
vRhyme_bin_2540	Uroviricota;Caudoviricetes;Caudovirales;Myoviridae;Unknown_genus;Unknown_species	Lytic	24973	34	0	0	0	27.14
vRhyme_bin_2541	Uroviricota;Caudoviricetes;Caudovirales;Myoviridae;Unknown_genus;Unknown_species	Lytic	67008	83	6	1	5	29.95
vRhyme_bin_2548	Uroviricota;Caudoviricetes;Caudovirales;Myoviridae;Unknown_genus;Unknown_species	Lytic	132857	137	6	2	4	77.41
vRhyme_bin_2555	Uroviricota;Caudoviricetes;Caudovirales;Myoviridae;Unknown_genus;Unknown_species	Lytic	79615	106	8	6	2	37.03
vRhyme_bin_2556	Uroviricota;Caudoviricetes;Caudovirales;Myoviridae;Unknown_genus;Unknown_species	Lytic	47552	41	1	0	1	22.41
vRhyme_bin_2559	Uroviricota;Caudoviricetes;Caudovirales;Myoviridae;Unknown_genus;Unknown_species	Lytic	28319	25	0	0	0	11.25
vRhyme_bin_2560	Uroviricota;Caudoviricetes;Caudovirales;Myoviridae;Unknown_genus;Unknown_species	Lytic	19201	21	2	1	1	8.66
vRhyme_bin_2568	Uroviricota;Caudoviricetes;Caudovirales;Myoviridae;Unknown_genus;Unknown_species	Lytic	89071	104	3	2	1	76.83
vRhyme_bin_2569	Uroviricota;Caudoviricetes;Caudovirales;Myoviridae;Unknown_genus;Unknown_species	Lytic	280729	409	16	8	8	97.35
vRhyme_bin_2586	Uroviricota;Caudoviricetes;Caudovirales;Myoviridae;Unknown_genus;Unknown_species	Lytic	23990	21	2	2	0	10.65
vRhyme_bin_2587	Uroviricota;Caudoviricetes;Caudovirales;Myoviridae;Unknown_genus;Unknown_species	Lytic	26435	35	2	1	1	12.08
vRhyme_bin_2600	Uroviricota;Caudoviricetes;Caudovirales;Myoviridae;Unknown_genus;Unknown_species	Lytic	21793	23	1	0	1	9.47
vRhyme_bin_2601	Uroviricota;Caudoviricetes;Caudovirales;Myoviridae;Unknown_genus;Unknown_species	Lytic	16438	31	2	1	1	7.53
vRhyme_bin_2614	Uroviricota;Caudoviricetes;Caudovirales;Myoviridae;Unknown_genus;Unknown_species	Lytic	38470	51	3	2	1	30.07
vRhyme_bin_2633	Uroviricota;Caudoviricetes;Caudovirales;Myoviridae;Unknown_genus;Unknown_species	Lytic	16766	20	1	1	0	9.45
vRhyme_bin_2634	Uroviricota;Caudoviricetes;Caudovirales;Myoviridae;Unknown_genus;Unknown_species	Lytic	28991	23	0	0	0	11.83
vRhyme_bin_2637	Uroviricota;Caudoviricetes;Caudovirales;Myoviridae;Unknown_genus;Unknown_species	Lytic	105144	133	7	4	3	46.49
vRhyme_bin_2638	Uroviricota;Caudoviricetes;Caudovirales;Myoviridae;Unknown_genus;Unknown_species	Lytic	16702	24	5	4	1	8.04
vRhyme_bin_2657	Uroviricota;Caudoviricetes;Caudovirales;Myoviridae;Unknown_genus;Unknown_species	Lytic	17551	36	4	0	4	11.89
vRhyme_bin_2659	Uroviricota;Caudoviricetes;Caudovirales;Myoviridae;Unknown_genus;Unknown_species	Lytic	20301	26	0	0	0	15.33
vRhyme_bin_2668	Uroviricota;Caudoviricetes;Caudovirales;Myoviridae;Unknown_genus;Unknown_species	Lytic	26012	29	0	0	0	40.27
vRhyme_bin_267	Uroviricota;Caudoviricetes;Caudovirales;Myoviridae;Unknown_genus;Unknown_species	Lytic	39198	47	6	2	4	16.21
vRhyme_bin_2694	Uroviricota;Caudoviricetes;Caudovirales;Myoviridae;Unknown_genus;Unknown_species	Lytic	38127	42	0	0	0	14.58
vRhyme_bin_2700	Uroviricota;Caudoviricetes;Caudovirales;Myoviridae;Unknown_genus;Unknown_species	Lytic	19720	24	1	0	1	29.54
vRhyme_bin_2701	Uroviricota;Caudoviricetes;Caudovirales;Myoviridae;Unknown_genus;Unknown_species	Lytic	14497	15	0	0	0	7.36
vRhyme_bin_2704	Uroviricota;Caudoviricetes;Caudovirales;Myoviridae;Unknown_genus;Unknown_species	Lytic	17969	27	0	0	0	9.93
vRhyme_bin_273	Uroviricota;Caudoviricetes;Caudovirales;Myoviridae;Unknown_genus;Unknown_species	Lytic	33682	31	2	1	1	11.62
vRhyme_bin_274	Uroviricota;Caudoviricetes;Caudovirales;Myoviridae;Unknown_genus;Unknown_species	Lytic	21500	27	1	1	0	17.89
vRhyme_bin_2743	Uroviricota;Caudoviricetes;Caudovirales;Myoviridae;Unknown_genus;Unknown_species	Lytic	20582	27	0	0	0	17.7
vRhyme_bin_2746	Uroviricota;Caudoviricetes;Caudovirales;Myoviridae;Unknown_genus;Unknown_species	Lytic	10530	12	0	0	0	20.24
vRhyme_bin_275	Uroviricota;Caudoviricetes;Caudovirales;Myoviridae;Unknown_genus;Unknown_species	Lytic	22039	23	0	0	0	14.51
vRhyme_bin_2756	Uroviricota;Caudoviricetes;Caudovirales;Myoviridae;Unknown_genus;Unknown_species	Lytic	17856	17	0	0	0	7.81
vRhyme_bin_2765	Uroviricota;Caudoviricetes;Caudovirales;Myoviridae;Unknown_genus;Unknown_species	Lytic	56645	52	2	0	2	24.93
vRhyme_bin_2769	Uroviricota;Caudoviricetes;Caudovirales;Myoviridae;Unknown_genus;Unknown_species	Lytic	18712	27	0	0	0	8.13
vRhyme_bin_278	Uroviricota;Caudoviricetes;Caudovirales;Myoviridae;Unknown_genus;Unknown_species	Lytic	22140	44	3	2	1	10.24
vRhyme_bin_2781	Uroviricota;Caudoviricetes;Caudovirales;Myoviridae;Unknown_genus;Unknown_species	Lytic	25334	27	2	0	2	13.9
vRhyme_bin_2800	Uroviricota;Caudoviricetes;Caudovirales;Myoviridae;Unknown_genus;Unknown_species	Lytic	17330	11	0	0	0	6.18
vRhyme_bin_2812	Uroviricota;Caudoviricetes;Caudovirales;Myoviridae;Unknown_genus;Unknown_species	Lytic	49099	37	0	0	0	20.73
vRhyme_bin_2819	Uroviricota;Caudoviricetes;Caudovirales;Myoviridae;Unknown_genus;Unknown_species	Lytic	15473	15	1	0	1	5.31
vRhyme_bin_282	Uroviricota;Caudoviricetes;Caudovirales;Myoviridae;Unknown_genus;Unknown_species	Lytic	19296	17	1	0	1	9.53
vRhyme_bin_2825	Uroviricota;Caudoviricetes;Caudovirales;Myoviridae;Unknown_genus;Unknown_species	Lytic	17310	10	0	0	0	7.87
vRhyme_bin_2826	Uroviricota;Caudoviricetes;Caudovirales;Myoviridae;Unknown_genus;Unknown_species	Lytic	26474	29	0	0	0	37.52
vRhyme_bin_2831	Uroviricota;Caudoviricetes;Caudovirales;Myoviridae;Unknown_genus;Unknown_species	Lytic	22883	28	2	1	1	10
vRhyme_bin_2835	Uroviricota;Caudoviricetes;Caudovirales;Myoviridae;Unknown_genus;Unknown_species	Lytic	10268	9	0	0	0	4.91
vRhyme_bin_2846	Uroviricota;Caudoviricetes;Caudovirales;Myoviridae;Unknown_genus;Unknown_species	Lytic	30529	28	0	0	0	9.68
vRhyme_bin_2849	Uroviricota;Caudoviricetes;Caudovirales;Myoviridae;Unknown_genus;Unknown_species	Lytic	35528	52	1	0	1	19.08
vRhyme_bin_2852	Uroviricota;Caudoviricetes;Caudovirales;Myoviridae;Unknown_genus;Unknown_species	Lytic	17631	19	0	0	0	5.16
vRhyme_bin_2862	Uroviricota;Caudoviricetes;Caudovirales;Myoviridae;Unknown_genus;Unknown_species	Lytic	40531	63	1	0	1	27.55
vRhyme_bin_2869	Uroviricota;Caudoviricetes;Caudovirales;Myoviridae;Unknown_genus;Unknown_species	Lytic	32106	45	4	1	3	16.25
vRhyme_bin_287	Uroviricota;Caudoviricetes;Caudovirales;Myoviridae;Unknown_genus;Unknown_species	Lytic	39617	32	2	1	1	18.88
vRhyme_bin_2874	Uroviricota;Caudoviricetes;Caudovirales;Myoviridae;Unknown_genus;Unknown_species	Lytic	23396	27	1	0	1	10.79
vRhyme_bin_288	Uroviricota;Caudoviricetes;Caudovirales;Myoviridae;Unknown_genus;Unknown_species	Lytic	24632	36	5	2	3	11.99
vRhyme_bin_2890	Uroviricota;Caudoviricetes;Caudovirales;Myoviridae;Unknown_genus;Unknown_species	Lytic	17803	19	0	0	0	14.88
vRhyme_bin_29	Uroviricota;Caudoviricetes;Caudovirales;Myoviridae;Unknown_genus;Unknown_species	Lytic	30274	37	0	0	0	14.1
vRhyme_bin_290	Uroviricota;Caudoviricetes;Caudovirales;Myoviridae;Unknown_genus;Unknown_species	Lytic	14206	18	1	0	1	6.39
vRhyme_bin_2902	Uroviricota;Caudoviricetes;Caudovirales;Myoviridae;Unknown_genus;Unknown_species	Lytic	30734	41	0	0	0	24.38
vRhyme_bin_291	Uroviricota;Caudoviricetes;Caudovirales;Myoviridae;Unknown_genus;Unknown_species	Lytic	30205	22	1	0	1	14.85
vRhyme_bin_2910	Uroviricota;Caudoviricetes;Caudovirales;Myoviridae;Unknown_genus;Unknown_species	Lytic	135666	146	7	3	4	67.82
vRhyme_bin_2915	Uroviricota;Caudoviricetes;Caudovirales;Myoviridae;Unknown_genus;Unknown_species	Lytic	24336	26	3	0	3	10.07
vRhyme_bin_2919	Uroviricota;Caudoviricetes;Caudovirales;Myoviridae;Unknown_genus;Unknown_species	Lytic	25266	23	0	0	0	11.88
vRhyme_bin_293	Uroviricota;Caudoviricetes;Caudovirales;Myoviridae;Unknown_genus;Unknown_species	Lytic	44318	56	7	5	2	20.93
vRhyme_bin_2931	Uroviricota;Caudoviricetes;Caudovirales;Myoviridae;Unknown_genus;Unknown_species	Lytic	40283	34	0	0	0	28.5
vRhyme_bin_2940	Uroviricota;Caudoviricetes;Caudovirales;Myoviridae;Unknown_genus;Unknown_species	Lytic	47527	71	4	2	2	20.78
vRhyme_bin_296	Uroviricota;Caudoviricetes;Caudovirales;Myoviridae;Unknown_genus;Unknown_species	Lytic	10414	11	0	0	0	5.26
vRhyme_bin_2961	Uroviricota;Caudoviricetes;Caudovirales;Myoviridae;Unknown_genus;Unknown_species	Lytic	34382	47	4	3	1	17.69
vRhyme_bin_2968	Uroviricota;Caudoviricetes;Caudovirales;Myoviridae;Unknown_genus;Unknown_species	Lytic	53533	79	1	1	0	31.17
vRhyme_bin_2969	Uroviricota;Caudoviricetes;Caudovirales;Myoviridae;Unknown_genus;Unknown_species	Lytic	23515	30	0	0	0	10.34
vRhyme_bin_2970	Uroviricota;Caudoviricetes;Caudovirales;Myoviridae;Unknown_genus;Unknown_species	Lytic	27611	17	1	1	0	12.27
vRhyme_bin_2978	Uroviricota;Caudoviricetes;Caudovirales;Myoviridae;Unknown_genus;Unknown_species	Lytic	27589	31	4	1	3	12.84
vRhyme_bin_2980	Uroviricota;Caudoviricetes;Caudovirales;Myoviridae;Unknown_genus;Unknown_species	Lytic	23072	21	1	0	1	10.55
vRhyme_bin_2984	Uroviricota;Caudoviricetes;Caudovirales;Myoviridae;Unknown_genus;Unknown_species	Lytic	14359	11	0	0	0	5.71
vRhyme_bin_2985	Uroviricota;Caudoviricetes;Caudovirales;Myoviridae;Unknown_genus;Unknown_species	Lytic	11042	11	0	0	0	11.04
vRhyme_bin_2995	Uroviricota;Caudoviricetes;Caudovirales;Myoviridae;Unknown_genus;Unknown_species	Lytic	34701	40	0	0	0	41.17
vRhyme_bin_2996	Uroviricota;Caudoviricetes;Caudovirales;Myoviridae;Unknown_genus;Unknown_species	Lytic	20316	31	0	0	0	11.79
vRhyme_bin_2997	Uroviricota;Caudoviricetes;Caudovirales;Myoviridae;Unknown_genus;Unknown_species	Lytic	23301	16	0	0	0	12.59
vRhyme_bin_3009	Uroviricota;Caudoviricetes;Caudovirales;Myoviridae;Unknown_genus;Unknown_species	Lytic	106105	114	7	5	2	46.23
vRhyme_bin_301	Uroviricota;Caudoviricetes;Caudovirales;Myoviridae;Unknown_genus;Unknown_species	Lytic	70800	98	4	1	3	33.16
vRhyme_bin_3025	Uroviricota;Caudoviricetes;Caudovirales;Myoviridae;Unknown_genus;Unknown_species	Lytic	10537	14	0	0	0	3.93
vRhyme_bin_3042	Uroviricota;Caudoviricetes;Caudovirales;Myoviridae;Unknown_genus;Unknown_species	Lytic	17404	17	0	0	0	12.52
vRhyme_bin_3043	Uroviricota;Caudoviricetes;Caudovirales;Myoviridae;Unknown_genus;Unknown_species	Lytic	18063	18	0	0	0	8.39
vRhyme_bin_3050	Uroviricota;Caudoviricetes;Caudovirales;Myoviridae;Unknown_genus;Unknown_species	Lytic	24570	30	1	0	1	11.12
vRhyme_bin_3066	Uroviricota;Caudoviricetes;Caudovirales;Myoviridae;Unknown_genus;Unknown_species	Lytic	17974	25	2	1	1	8.07
vRhyme_bin_307	Uroviricota;Caudoviricetes;Caudovirales;Myoviridae;Unknown_genus;Unknown_species	Lytic	46552	62	3	2	1	20.94
vRhyme_bin_3075	Uroviricota;Caudoviricetes;Caudovirales;Myoviridae;Unknown_genus;Unknown_species	Lytic	20503	39	2	1	1	8.86
vRhyme_bin_3078	Uroviricota;Caudoviricetes;Caudovirales;Myoviridae;Unknown_genus;Unknown_species	Lytic	20965	30	1	1	0	7.4
vRhyme_bin_3080	Uroviricota;Caudoviricetes;Caudovirales;Myoviridae;Unknown_genus;Unknown_species	Lytic	15118	12	0	0	0	7.08
vRhyme_bin_3093	Uroviricota;Caudoviricetes;Caudovirales;Myoviridae;Unknown_genus;Unknown_species	Lytic	21109	13	0	0	0	11.76
vRhyme_bin_3097	Uroviricota;Caudoviricetes;Caudovirales;Myoviridae;Unknown_genus;Unknown_species	Lytic	12568	15	1	0	1	9.7
vRhyme_bin_31	Uroviricota;Caudoviricetes;Caudovirales;Myoviridae;Unknown_genus;Unknown_species	Lytic	35357	49	3	1	2	15.73
vRhyme_bin_310	Uroviricota;Caudoviricetes;Caudovirales;Myoviridae;Unknown_genus;Unknown_species	Lytic	33614	24	0	0	0	11.91
vRhyme_bin_3100	Uroviricota;Caudoviricetes;Caudovirales;Myoviridae;Unknown_genus;Unknown_species	Lytic	11585	12	0	0	0	5.47
vRhyme_bin_3123	Uroviricota;Caudoviricetes;Caudovirales;Myoviridae;Unknown_genus;Unknown_species	Lytic	21026	27	2	0	2	9.27
vRhyme_bin_3133	Uroviricota;Caudoviricetes;Caudovirales;Myoviridae;Unknown_genus;Unknown_species	Lytic	12187	6	0	0	0	6.71
[truncated: 3,072 more rows]

## Sheet: Table S4
Table S4 Detailed information of virus-host linkages prediction.
Method	vOTU	Host accession	Host informationa	Host taxonomy
				Phylum	Class	Order	Family	Genus
tRNAs similarity	vRhyme_bin_417	aw11-pa_138	MAG	Bacteroidota	Bacteroidia	Flavobacteriales	Schleiferiaceae	UBA10364
tRNAs similarity	vRhyme_bin_2033	aw14-fl_122	MAG	Proteobacteria	Gammaproteobacteria	Burkholderiales	Rhodocyclaceae
Spacers similarity	aw26-fl_N4344_L11492_C1.462297	aw14-fl_122	MAG	Proteobacteria	Gammaproteobacteria	Burkholderiales	Rhodocyclaceae
Homology match	aw26-fl_N4344_L11492_C1.462297	aw14-fl_122	MAG	Proteobacteria	Gammaproteobacteria	Burkholderiales	Rhodocyclaceae
Homology match	aw14-fl_N599_L21262_C1.331062	aw14-fl_298	MAG	Proteobacteria	Alphaproteobacteria	Caulobacterales	Maricaulaceae	Oceanicaulis
Homology match	vRhyme_bin_2250	aw14-fl_574	MAG	Proteobacteria	Alphaproteobacteria	Caulobacterales	Hyphomonadaceae	Henriciella
tRNAs similarity	aw14-fl_N1152_L15603_C1.427759	aw14-fl_774	MAG	Proteobacteria	Alphaproteobacteria	Sphingomonadales	Sphingomonadaceae	Erythrobacter_A
Homology match	vRhyme_bin_851	aw14-fl_774	MAG	Proteobacteria	Alphaproteobacteria	Sphingomonadales	Sphingomonadaceae	Erythrobacter_A
Homology match	vRhyme_bin_3507	aw14-fl_774	MAG	Proteobacteria	Alphaproteobacteria	Sphingomonadales	Sphingomonadaceae	Erythrobacter_A
Homology match	aw14-fl_N1152_L15603_C1.427759	aw14-fl_774	MAG	Proteobacteria	Alphaproteobacteria	Sphingomonadales	Sphingomonadaceae	Erythrobacter_A
Homology match	vRhyme_bin_3399	aw14-fl_774	MAG	Proteobacteria	Alphaproteobacteria	Sphingomonadales	Sphingomonadaceae	Erythrobacter_A
tRNAs similarity	aw23-pa_N456_L24361_C2.572460	aw14-pa_169	MAG	Proteobacteria	Gammaproteobacteria	Enterobacterales	Alteromonadaceae	Alteromonas
tRNAs similarity	vRhyme_bin_3075	aw14-pa_169	MAG	Proteobacteria	Gammaproteobacteria	Enterobacterales	Alteromonadaceae	Alteromonas
Homology match	aw14-fl_N939_L17293_C3.647035	aw14-pa_169	MAG	Proteobacteria	Gammaproteobacteria	Enterobacterales	Alteromonadaceae	Alteromonas
tRNAs similarity	aw14-fl_N1152_L15603_C1.427759	aw17-fl_224	MAG	Proteobacteria	Alphaproteobacteria	Sphingomonadales	Sphingomonadaceae	Altererythrobacter
Homology match	aw17-fl_N1518_L16781_C1.594512	aw17-fl_2386	MAG	Proteobacteria	Gammaproteobacteria	Burkholderiales	Burkholderiaceae	Limnobacter
tRNAs similarity	aw14-fl_N1152_L15603_C1.427759	aw17-pa_60	MAG	Proteobacteria	Alphaproteobacteria	Sphingomonadales	Sphingomonadaceae	Altererythrobacter
tRNAs similarity	aw23-pa_N985_L16158_C4.681929	aw23-fl_376	MAG	Bacteroidota	Bacteroidia	Flavobacteriales	Flavobacteriaceae	Mesoflavibacter
Homology match	aw23-pa_N985_L16158_C4.681929	aw23-fl_376	MAG	Bacteroidota	Bacteroidia	Flavobacteriales	Flavobacteriaceae	Mesoflavibacter
tRNAs similarity	vRhyme_bin_3075	aw23-fl_743	MAG	Proteobacteria	Gammaproteobacteria	Pseudomonadales	Halieaceae	Luminiphilus
tRNAs similarity	vRhyme_bin_3075	aw23-pa_127	MAG	Proteobacteria	Gammaproteobacteria	Pseudomonadales	Alcanivoracaceae	Alcanivorax
Homology match	aw23-pa_N119_L56416_C2.253140_fragment_1	aw23-pa_146	MAG	Proteobacteria	Alphaproteobacteria	Rhodobacterales	Rhodobacteraceae	Maritimibacter
tRNAs similarity	aw26-fl_N306_L42817_C1.921223	aw24-fl_1214	MAG	Cyanobacteria	Vampirovibrionia	Vampirovibrionales
Homology match	aw24-fl_N1301_L17697_C2.632214	aw24-fl_151	MAG	Proteobacteria	Alphaproteobacteria	Rhodobacterales	Rhodobacteraceae	Salipiger
Homology match	vRhyme_bin_964	aw24-fl_151	MAG	Proteobacteria	Alphaproteobacteria	Rhodobacterales	Rhodobacteraceae	Salipiger
tRNAs similarity	vRhyme_bin_2648	aw24-fl_234	MAG	Proteobacteria	Alphaproteobacteria	Rhodobacterales	Rhodobacteraceae	LFER01
tRNAs similarity	aw24-fl_N242_L41109_C1.534893	aw24-fl_236	MAG	Proteobacteria	Gammaproteobacteria	Pseudomonadales	Pseudomonadaceae	Pseudomonas_D
Homology match	aw24-fl_N242_L41109_C1.534893	aw24-fl_236	MAG	Proteobacteria	Gammaproteobacteria	Pseudomonadales	Pseudomonadaceae	Pseudomonas_D
tRNAs similarity	vRhyme_bin_3075	aw24-fl_243	MAG	Proteobacteria	Gammaproteobacteria	Nitrosococcales	Methylophagaceae	Methylophaga
Homology match	aw24-fl_N1425_L17004_C1.069799	aw24-fl_243	MAG	Proteobacteria	Gammaproteobacteria	Nitrosococcales	Methylophagaceae	Methylophaga
Homology match	aw9-fl_N1576_L12967_C0.913162	aw24-fl_243	MAG	Proteobacteria	Gammaproteobacteria	Nitrosococcales	Methylophagaceae	Methylophaga
tRNAs similarity	aw24-fl_N242_L41109_C1.534893	aw24-fl_329	MAG	Proteobacteria	Gammaproteobacteria	Pseudomonadales	Pseudomonadaceae	Pseudomonas_D
tRNAs similarity	vRhyme_bin_370	aw24-fl_372	MAG	Proteobacteria	Alphaproteobacteria	Caulobacterales	Hyphomonadaceae	Henriciella
Homology match	aw24-fl_N190_L45298_C1.485134_fragment_1	aw24-fl_372	MAG	Proteobacteria	Alphaproteobacteria	Caulobacterales	Hyphomonadaceae	Henriciella
Homology match	aw24-pa_N430_L23947_C5.636902_fragment_1	aw24-pa_71	MAG	Proteobacteria	Alphaproteobacteria	Caulobacterales	Maricaulaceae	Maricaulis
tRNAs similarity	aw3-pa_N44_L130095_C4.970293	aw26-fl_103	MAG	Bacteroidota	Bacteroidia	Flavobacteriales	Flavobacteriaceae	UBA3478
tRNAs similarity	aw17-pa_N28_L95690_C4.181765	aw26-fl_103	MAG	Bacteroidota	Bacteroidia	Flavobacteriales	Flavobacteriaceae	UBA3478
tRNAs similarity	aw23-pa_N456_L24361_C2.572460	aw26-fl_3	MAG	Proteobacteria	Gammaproteobacteria	GCA-2729495	GCA-2729495	GCA-2729495
tRNAs similarity	vRhyme_bin_3075	aw26-fl_665	MAG	Proteobacteria	Gammaproteobacteria	Pseudomonadales	Halieaceae	Luminiphilus
Spacers similarity	aw3-fl_N606_L33117_C29.925614	aw2-fl_830	MAG	Proteobacteria	Gammaproteobacteria	Burkholderiales	Burkholderiaceae	Hylemonella
Spacers similarity	aw3-pa_N746_L33117_C79.054926	aw2-fl_830	MAG	Proteobacteria	Gammaproteobacteria	Burkholderiales	Burkholderiaceae	Hylemonella
Spacers similarity	aw17-pa_N318_L33140_C5.167389	aw2-fl_830	MAG	Proteobacteria	Gammaproteobacteria	Burkholderiales	Burkholderiaceae	Hylemonella
tRNAs similarity	aw3-pa_N5_L403399_C4.146251_fragment_3	aw2-pa_17	MAG	Proteobacteria	Alphaproteobacteria	Sphingomonadales	Sphingomonadaceae	Sphingobium
tRNAs similarity	aw14-fl_N1152_L15603_C1.427759	aw2-pa_17	MAG	Proteobacteria	Alphaproteobacteria	Sphingomonadales	Sphingomonadaceae	Sphingobium
Homology match	aw11-pa_N34_L38805_C1.971508	aw2-pa_17	MAG	Proteobacteria	Alphaproteobacteria	Sphingomonadales	Sphingomonadaceae	Sphingobium
Homology match	aw3-pa_N5_L403399_C4.146251_fragment_3	aw2-pa_17	MAG	Proteobacteria	Alphaproteobacteria	Sphingomonadales	Sphingomonadaceae	Sphingobium
Homology match	aw8-pa_N4_L376112_C3.494967_fragment_2	aw2-pa_17	MAG	Proteobacteria	Alphaproteobacteria	Sphingomonadales	Sphingomonadaceae	Sphingobium
Homology match	aw2-fl_N329_L38797_C3.696612	aw2-pa_17	MAG	Proteobacteria	Alphaproteobacteria	Sphingomonadales	Sphingomonadaceae	Sphingobium
tRNAs similarity	aw16-fl_N145_L43625_C7.560210	aw3-fl_6670	MAG	Proteobacteria	Gammaproteobacteria	Enterobacterales	Alteromonadaceae	Glaciecola
tRNAs similarity	aw23-fl_N122_L55960_C2.585603	aw3-fl_6670	MAG	Proteobacteria	Gammaproteobacteria	Enterobacterales	Alteromonadaceae	Glaciecola
tRNAs similarity	vRhyme_bin_3075	aw3-fl_6670	MAG	Proteobacteria	Gammaproteobacteria	Enterobacterales	Alteromonadaceae	Glaciecola
tRNAs similarity	vRhyme_bin_3075	aw3-pa_940	MAG	Proteobacteria	Gammaproteobacteria	Enterobacterales	Alteromonadaceae	Pararheinheimera
Homology match	vRhyme_bin_3448	aw4-fl_159	MAG	Nitrospinota	Nitrospinia	Nitrospinales
tRNAs similarity	vRhyme_bin_3075	aw4-fl_338	MAG	Proteobacteria	Gammaproteobacteria	Pseudomonadales	Halieaceae	Luminiphilus
Homology match	aw4-pa_N4691_L11559_C1.237316	aw4-pa_173	MAG	Acidobacteriota	Thermoanaerobaculia	UBA5704	UBA5704
tRNAs similarity	aw3-pa_N44_L130095_C4.970293	aw7-fl_450	MAG	Bacteroidota	Bacteroidia	Flavobacteriales	Flavobacteriaceae	UBA3478
tRNAs similarity	aw17-pa_N28_L95690_C4.181765	aw7-fl_450	MAG	Bacteroidota	Bacteroidia	Flavobacteriales	Flavobacteriaceae	UBA3478
tRNAs similarity	aw3-pa_N44_L130095_C4.970293	aw9-fl_103	MAG	Bacteroidota	Bacteroidia	Flavobacteriales	Flavobacteriaceae	UBA3478
tRNAs similarity	aw17-pa_N28_L95690_C4.181765	aw9-fl_103	MAG	Bacteroidota	Bacteroidia	Flavobacteriales	Flavobacteriaceae	UBA3478
Homology match	aw14-pa_N4_L204390_C2.995075_fragment_6	aw9-fl_6654	MAG	Proteobacteria	Alphaproteobacteria	UBA1280	UBA2136	UBA2136
Homology match	aw9-pa_N349_L43074_C1.184926_fragment_1	aw9-pa_2237	MAG	Proteobacteria	Alphaproteobacteria	Rhodobacterales	Rhodobacteraceae	HL-12
tRNAs similarity	aw9-pa_N51_L172035_C2.253234_fragment_2	aw9-pa_23288	MAG	Proteobacteria	Alphaproteobacteria	Caulobacterales	Caulobacteraceae	Brevundimonas
Homology match	aw9-pa_N51_L172035_C2.253234_fragment_2	aw9-pa_23288	MAG	Proteobacteria	Alphaproteobacteria	Caulobacterales	Caulobacteraceae	Brevundimonas
Homology match	aw9-pa_N67_L154652_C2.131869_fragment_1	aw9-pa_23288	MAG	Proteobacteria	Alphaproteobacteria	Caulobacterales	Caulobacteraceae	Brevundimonas
tRNAs similarity	aw9-pa_N458_L36286_C1.364114	aw9-pa_2725	MAG	Chloroflexota	Anaerolineae	Anaerolineales	Anaerolineaceae	Bellilinea
Homology match	aw9-pa_N458_L36286_C1.364114	aw9-pa_2725	MAG	Chloroflexota	Anaerolineae	Anaerolineales	Anaerolineaceae	Bellilinea
Homology match	aw24-pa_N135_L39574_C1.094000_fragment_1	aw9-pa_92	MAG	Proteobacteria	Alphaproteobacteria	Caulobacterales	Parvularculaceae	Parvularcula
tRNAs similarity	vRhyme_bin_3075	y19-z24_bin.30	MAG	Proteobacteria	Gammaproteobacteria
tRNAs similarity	vRhyme_bin_3075	y19-z26_bin.110	MAG	Proteobacteria	Gammaproteobacteria	Woeseiales	Woeseiaceae	SZUA-117
Spacers similarity	aw3-pa_N4512_L13282_C5.449639	y19-z26_bin.21	MAG	Actinobacteriota	Acidimicrobiia	UBA5794	UBA11373
Spacers similarity	aw2-pa_N319_L46484_C3.323101	y19-z26_bin.21	MAG	Actinobacteriota	Acidimicrobiia	UBA5794	UBA11373
tRNAs similarity	aw3-pa_N44_L130095_C4.970293	y19-z26_bin.3	MAG	Bacteroidota	Bacteroidia	Flavobacteriales	Flavobacteriaceae	Robiginitalea
tRNAs similarity	aw17-pa_N28_L95690_C4.181765	y19-z26_bin.3	MAG	Bacteroidota	Bacteroidia	Flavobacteriales	Flavobacteriaceae	Robiginitalea
tRNAs similarity	aw3-pa_N44_L130095_C4.970293	y19-z26_bin.57	MAG	Bacteroidota	Bacteroidia	Flavobacteriales	Flavobacteriaceae	Robiginitalea
tRNAs similarity	aw17-pa_N28_L95690_C4.181765	y19-z26_bin.57	MAG	Bacteroidota	Bacteroidia	Flavobacteriales	Flavobacteriaceae	Robiginitalea
tRNAs similarity	aw14-fl_N1152_L15603_C1.427759	GCA_000503195.1	PRE	Proteobacteria	Alphaproteobacteria	Sphingomonadales	Sphingomonadaceae	Blastomonas
tRNAs similarity	aw14-fl_N1152_L15603_C1.427759	GCA_000714765.1	PRE	Proteobacteria	Alphaproteobacteria	Sphingomonadales	Sphingomonadaceae	Erythrobacter
Spacers similarity	aw9-pa_N51_L172035_C2.253234_fragment_2	GCA_001464055.1	PRE	Proteobacteria	Gammaproteobacteria	Burkholderiales	Burkholderiaceae	Rubrivivax
Spacers similarity	aw4-fl_N996_L23750_C2.915337	GCA_001464055.1	PRE	Proteobacteria	Gammaproteobacteria	Burkholderiales	Burkholderiaceae	Rubrivivax
Spacers similarity	aw9-pa_N216_L59457_C7.004601	GCA_001464055.1	PRE	Proteobacteria	Gammaproteobacteria	Burkholderiales	Burkholderiaceae	Rubrivivax
tRNAs similarity	aw14-fl_N1152_L15603_C1.427759	GCA_001464915.1	PRE	Proteobacteria	Alphaproteobacteria	Sphingomonadales	Sphingomonadaceae	Porphyrobacter
tRNAs similarity	aw14-fl_N1152_L15603_C1.427759	GCA_001515985.1	PRE	Proteobacteria	Alphaproteobacteria	Sphingomonadales	Sphingomonadaceae	Altererythrobacter
tRNAs similarity	aw3-pa_N44_L130095_C4.970293	GCA_001657315.1	PRE	Bacteroidota	Bacteroidia	Cytophagales	Cyclobacteriaceae	BBD
tRNAs similarity	aw17-pa_N28_L95690_C4.181765	GCA_001657315.1	PRE	Bacteroidota	Bacteroidia	Cytophagales	Cyclobacteriaceae	BBD
tRNAs similarity	aw14-fl_N1152_L15603_C1.427759	GCA_001683845.1	PRE	Proteobacteria	Alphaproteobacteria	Sphingomonadales	Sphingomonadaceae	Croceibacterium
tRNAs similarity	aw14-fl_N1152_L15603_C1.427759	GCA_001724215.1	PRE	Proteobacteria	Alphaproteobacteria	Sphingomonadales	Sphingomonadaceae	Porphyrobacter
Homology match	aw2-fl_N228_L46381_C1.995027_fragment_1	GCA_001724855.1	PRE	Proteobacteria	Gammaproteobacteria	Burkholderiales	Burkholderiaceae	SCN
Homology match	aw2-pa_N1898_L19936_C2.024433	GCA_001724855.1	PRE	Proteobacteria	Gammaproteobacteria	Burkholderiales	Burkholderiaceae	SCN
tRNAs similarity	aw14-fl_N1152_L15603_C1.427759	GCA_001725355.1	PRE	Proteobacteria	Alphaproteobacteria	Sphingomonadales	Sphingomonadaceae	Novosphingobium
Spacers similarity	aw11-fl_N209_L27888_C4.324124	GCA_001770955.1	PRE	Proteobacteria	Gammaproteobacteria	Burkholderiales	Burkholderiaceae	Giesbergeria
Spacers similarity	aw11-pa_N62_L30845_C1.577642	GCA_001770955.1	PRE	Proteobacteria	Gammaproteobacteria	Burkholderiales	Burkholderiaceae	Giesbergeria
tRNAs similarity	aw9-pa_N51_L172035_C2.253234_fragment_2	GCA_001794825.1	PRE	Proteobacteria	Alphaproteobacteria	Caulobacterales	Caulobacteraceae	Brevundimonas
tRNAs similarity	aw14-fl_N1152_L15603_C1.427759	GCA_001830555.1	PRE	Proteobacteria	Alphaproteobacteria	Sphingomonadales	Sphingomonadaceae	Sphingopyxis
tRNAs similarity	aw14-fl_N1152_L15603_C1.427759	GCA_001897045.1	PRE	Proteobacteria	Alphaproteobacteria	Sphingomonadales	Sphingomonadaceae	Sphingomonas
tRNAs similarity	aw14-fl_N1152_L15603_C1.427759	GCA_001898545.1	PRE	Proteobacteria	Alphaproteobacteria	Sphingomonadales	Sphingomonadaceae	Caenibius
tRNAs similarity	aw14-fl_N1152_L15603_C1.427759	GCA_002083435.1	PRE	Proteobacteria	Alphaproteobacteria	Sphingomonadales	Sphingomonadaceae	Sphingomonas
tRNAs similarity	aw3-pa_N44_L130095_C4.970293	GCA_002167435.2	PRE	Bacteroidota	Bacteroidia	Flavobacteriales	Flavobacteriaceae	Muricauda
tRNAs similarity	aw17-pa_N28_L95690_C4.181765	GCA_002167435.2	PRE	Bacteroidota	Bacteroidia	Flavobacteriales	Flavobacteriaceae	Muricauda
tRNAs similarity	aw9-pa_N253_L53297_C2.544235_fragment_2	GCA_002171155.1	PRE	Proteobacteria	Gammaproteobacteria	Burkholderiales	Burkholderiaceae	UBA7377
Homology match	aw11-fl_N1707_L11124_C1.004183	GCA_002171155.1	PRE	Proteobacteria	Gammaproteobacteria	Burkholderiales	Burkholderiaceae	UBA7377
Homology match	aw14-fl_N873_L17864_C2.356035	GCA_002171155.1	PRE	Proteobacteria	Gammaproteobacteria	Burkholderiales	Burkholderiaceae	UBA7377
tRNAs similarity	aw3-pa_N270_L54472_C3.275039	GCA_002256245.1	PRE	Proteobacteria	Alphaproteobacteria	Rhodobacterales	Rhodobacteraceae	Cypionkella
tRNAs similarity	aw14-fl_N1152_L15603_C1.427759	GCA_002278985.1	PRE	Proteobacteria	Alphaproteobacteria	Sphingomonadales	Sphingomonadaceae	34
tRNAs similarity	aw14-fl_N1152_L15603_C1.427759	GCA_002279825.1	PRE	Proteobacteria	Alphaproteobacteria	Sphingomonadales	Sphingomonadaceae	Croceibacterium
tRNAs similarity	aw14-fl_N1152_L15603_C1.427759	GCA_002291855.1	PRE	Proteobacteria	Alphaproteobacteria	Sphingomonadales	Sphingomonadaceae	Sphingomonas_B
tRNAs similarity	aw14-fl_N1152_L15603_C1.427759	GCA_002337385.1	PRE	Proteobacteria	Alphaproteobacteria	Sphingomonadales	Sphingomonadaceae	Erythrobacter_B
tRNAs similarity	aw3-pa_N44_L130095_C4.970293	GCA_002338655.1	PRE	Bacteroidota	Bacteroidia	Cytophagales	Cyclobacteriaceae	UBA1842
tRNAs similarity	aw17-pa_N28_L95690_C4.181765	GCA_002338655.1	PRE	Bacteroidota	Bacteroidia	Cytophagales	Cyclobacteriaceae	UBA1842
tRNAs similarity	aw23-pa_N456_L24361_C2.572460	GCA_002339125.1	PRE	Proteobacteria	Gammaproteobacteria	Enterobacterales	Alteromonadaceae	Alteromonas_A
tRNAs similarity	aw24-fl_N242_L41109_C1.534893	GCA_002339675.1	PRE	Proteobacteria	Gammaproteobacteria	Pseudomonadales	Pseudomonadaceae	Pseudomonas_A
tRNAs similarity	aw14-fl_N1152_L15603_C1.427759	GCA_002341345.1	PRE	Proteobacteria	Alphaproteobacteria	Sphingomonadales	Sphingomonadaceae	Erythrobacter_B
tRNAs similarity	vRhyme_bin_370	GCA_002343395.1	PRE	Proteobacteria	Alphaproteobacteria	Caulobacterales	Hyphomonadaceae	SWB02
tRNAs similarity	aw14-fl_N1152_L15603_C1.427759	GCA_002344055.1	PRE	Proteobacteria	Alphaproteobacteria	Sphingomonadales	Sphingomonadaceae	Allosphingosinicella
tRNAs similarity	aw24-fl_N242_L41109_C1.534893	GCA_002345575.1	PRE	Proteobacteria	Gammaproteobacteria	Pseudomonadales	Pseudomonadaceae	Pseudomonas_A
tRNAs similarity	aw3-pa_N44_L130095_C4.970293	GCA_002360635.1	PRE	Bacteroidota	Bacteroidia	Flavobacteriales	Flavobacteriaceae	Marixanthomonas
tRNAs similarity	aw17-pa_N28_L95690_C4.181765	GCA_002360635.1	PRE	Bacteroidota	Bacteroidia	Flavobacteriales	Flavobacteriaceae	Marixanthomonas
tRNAs similarity	aw3-pa_N44_L130095_C4.970293	GCA_002364245.1	PRE	Bacteroidota	Bacteroidia	Flavobacteriales	Flavobacteriaceae	Marixanthomonas
tRNAs similarity	aw17-pa_N28_L95690_C4.181765	GCA_002364245.1	PRE	Bacteroidota	Bacteroidia	Flavobacteriales	Flavobacteriaceae	Marixanthomonas
tRNAs similarity	aw14-fl_N1152_L15603_C1.427759	GCA_002367375.1	PRE	Proteobacteria	Alphaproteobacteria	Sphingomonadales	Sphingomonadaceae	Erythrobacter_B
tRNAs similarity	aw14-fl_N1152_L15603_C1.427759	GCA_002377695.1	PRE	Proteobacteria	Alphaproteobacteria	Sphingomonadales	Sphingomonadaceae	Citromicrobium
tRNAs similarity	aw3-pa_N44_L130095_C4.970293	GCA_002381155.1	PRE	Bacteroidota	Bacteroidia	Flavobacteriales	Flavobacteriaceae	UBA3478
tRNAs similarity	aw17-pa_N28_L95690_C4.181765	GCA_002381155.1	PRE	Bacteroidota	Bacteroidia	Flavobacteriales	Flavobacteriaceae	UBA3478
tRNAs similarity	aw9-pa_N51_L172035_C2.253234_fragment_2	GCA_002386585.1	PRE	Proteobacteria	Alphaproteobacteria	Caulobacterales	Caulobacteraceae	Brevundimonas
tRNAs similarity	aw24-fl_N242_L41109_C1.534893	GCA_002387205.1	PRE	Proteobacteria	Gammaproteobacteria	Pseudomonadales	Pseudomonadaceae	Pseudomonas_A
tRNAs similarity	aw24-fl_N242_L41109_C1.534893	GCA_002415305.1	PRE	Proteobacteria	Gammaproteobacteria	Pseudomonadales	Pseudomonadaceae	Pseudomonas_A
tRNAs similarity	aw9-pa_N51_L172035_C2.253234_fragment_2	GCA_002419815.1	PRE	Proteobacteria	Alphaproteobacteria	Caulobacterales	Caulobacteraceae	Brevundimonas
Homology match	aw7-pa_N27_L77281_C1.697553_fragment_1	GCA_002425415.1	PRE	Proteobacteria	Alphaproteobacteria	Micavibrionales	Micavibrionaceae	UBA1573
tRNAs similarity	aw9-pa_N51_L172035_C2.253234_fragment_2	GCA_002430835.1	PRE	Proteobacteria	Alphaproteobacteria	Caulobacterales	Caulobacteraceae	Brevundimonas
tRNAs similarity	aw9-pa_N458_L36286_C1.364114	GCA_002436085.1	PRE	Chloroflexota	Anaerolineae	Anaerolineales	Anaerolineaceae
tRNAs similarity	aw24-fl_N242_L41109_C1.534893	GCA_002452485.1	PRE	Proteobacteria	Gammaproteobacteria	Pseudomonadales	Pseudomonadaceae	Pseudomonas_A
tRNAs similarity	aw14-fl_N1152_L15603_C1.427759	GCA_002454115.1	PRE	Proteobacteria	Alphaproteobacteria	Sphingomonadales	Sphingomonadaceae	Sphingopyxis
tRNAs similarity	aw24-fl_N242_L41109_C1.534893	GCA_002476945.1	PRE	Proteobacteria	Gammaproteobacteria	Pseudomonadales	Pseudomonadaceae	Pseudomonas_A
tRNAs similarity	aw14-fl_N1152_L15603_C1.427759	GCA_002478575.1	PRE	Proteobacteria	Alphaproteobacteria	Sphingomonadales	Sphingomonadaceae	UBA1936
tRNAs similarity	aw3-pa_N44_L130095_C4.970293	GCA_002631855.1	PRE	Bacteroidota	Bacteroidia	Flavobacteriales	Flavobacteriaceae	Marixanthomonas
tRNAs similarity	aw17-pa_N28_L95690_C4.181765	GCA_002631855.1	PRE	Bacteroidota	Bacteroidia	Flavobacteriales	Flavobacteriaceae	Marixanthomonas
tRNAs similarity	aw14-fl_N1152_L15603_C1.427759	GCA_002684595.1	PRE	Proteobacteria	Alphaproteobacteria	Sphingomonadales	Sphingomonadaceae	Novosphingobium
Homology match	aw14-fl_N2272_L11584_C5.170202	GCA_002689915.1	PRE	Proteobacteria	Gammaproteobacteria	Pseudomonadales	Halieaceae	Luminiphilus
tRNAs similarity	aw23-pa_N456_L24361_C2.572460	GCA_002691125.1	PRE	Proteobacteria	Gammaproteobacteria	Enterobacterales	Alteromonadaceae	Alteromonas
tRNAs similarity	aw3-pa_N44_L130095_C4.970293	GCA_002691645.1	PRE	Bacteroidota	Bacteroidia	Flavobacteriales	Flavobacteriaceae	UBA3478
tRNAs similarity	aw17-pa_N28_L95690_C4.181765	GCA_002691645.1	PRE	Bacteroidota	Bacteroidia	Flavobacteriales	Flavobacteriaceae	UBA3478
Homology match	aw23-fl_N2591_L12646_C2.653806	GCA_002691645.1	PRE	Bacteroidota	Bacteroidia	Flavobacteriales	Flavobacteriaceae	UBA3478
tRNAs similarity	aw3-pa_N44_L130095_C4.970293	GCA_002693605.1	PRE	Bacteroidota	Bacteroidia	Flavobacteriales	Flavobacteriaceae	UBA2674
tRNAs similarity	aw17-pa_N28_L95690_C4.181765	GCA_002693605.1	PRE	Bacteroidota	Bacteroidia	Flavobacteriales	Flavobacteriaceae	UBA2674
tRNAs similarity	aw14-fl_N1152_L15603_C1.427759	GCA_002694745.1	PRE	Proteobacteria	Alphaproteobacteria	Sphingomonadales	Sphingomonadaceae	Croceicoccus
tRNAs similarity	aw14-fl_N1152_L15603_C1.427759	GCA_002695185.1	PRE	Proteobacteria	Alphaproteobacteria	Sphingomonadales	Sphingomonadaceae	Erythrobacter_A
Homology match	y19-z24_80075	GCA_002695905.1	PRE	Proteobacteria	Alphaproteobacteria	Parvibaculales	Parvibaculaceae	Mf105b01
Homology match	vRhyme_bin_537	GCA_002695905.1	PRE	Proteobacteria	Alphaproteobacteria	Parvibaculales	Parvibaculaceae	Mf105b01
Homology match	vRhyme_bin_3292	GCA_002695905.1	PRE	Proteobacteria	Alphaproteobacteria	Parvibaculales	Parvibaculaceae	Mf105b01
Homology match	y19-z2_465287	GCA_002698965.1	PRE	Planctomycetota	Planctomycetes	Pirellulales	Pirellulaceae	UBA721
Homology match	aw7-pa_N27_L77281_C1.697553_fragment_1	GCA_002699085.1	PRE	Proteobacteria	Alphaproteobacteria	Micavibrionales	Micavibrionaceae	UBA9664
tRNAs similarity	aw3-pa_N44_L130095_C4.970293	GCA_002699205.1	PRE	Bacteroidota	Bacteroidia	Flavobacteriales	Flavobacteriaceae	Muricauda
tRNAs similarity	aw17-pa_N28_L95690_C4.181765	GCA_002699205.1	PRE	Bacteroidota	Bacteroidia	Flavobacteriales	Flavobacteriaceae	Muricauda
Homology match	vRhyme_bin_3765	GCA_002702875.1	PRE	Bacteroidota	Bacteroidia	Flavobacteriales	Flavobacteriaceae	TMED220
tRNAs similarity	vRhyme_bin_370	GCA_002706335.1	PRE	Proteobacteria	Alphaproteobacteria	Rhizobiales	Rhizobiaceae	Oricola
tRNAs similarity	aw3-pa_N44_L130095_C4.970293	GCA_002711825.1	PRE	Bacteroidota	Bacteroidia	Flavobacteriales	Flavobacteriaceae	Muricauda
tRNAs similarity	aw17-pa_N28_L95690_C4.181765	GCA_002711825.1	PRE	Bacteroidota	Bacteroidia	Flavobacteriales	Flavobacteriaceae	Muricauda
tRNAs similarity	aw16-fl_N14_L129020_C38.917094	GCA_002713705.1	PRE	Bacteroidota	Bacteroidia	Flavobacteriales	Flavobacteriaceae	GCA
Homology match	aw16-fl_N82_L58048_C2.588491	GCA_002713705.1	PRE	Bacteroidota	Bacteroidia	Flavobacteriales	Flavobacteriaceae	GCA
Homology match	aw7-fl_N2323_L10774_C2.768761	GCA_002713705.1	PRE	Bacteroidota	Bacteroidia	Flavobacteriales	Flavobacteriaceae	GCA
Homology match	aw14-pa_N1755_L10005_C4.064993	GCA_002715615.1	PRE	Proteobacteria	Gammaproteobacteria	Pseudomonadales	Pseudohongiellaceae	UBA9145
Homology match	aw9-fl_N2611_L10649_C2.098460	GCA_002715615.1	PRE	Proteobacteria	Gammaproteobacteria	Pseudomonadales	Pseudohongiellaceae	UBA9145
Homology match	aw9-fl_N2889_L10223_C2.040016	GCA_002715615.1	PRE	Proteobacteria	Gammaproteobacteria	Pseudomonadales	Pseudohongiellaceae	UBA9145
Homology match	aw8-fl_N2907_L10039_C2.609867	GCA_002715615.1	PRE	Proteobacteria	Gammaproteobacteria	Pseudomonadales	Pseudohongiellaceae	UBA9145
tRNAs similarity	aw14-fl_N1152_L15603_C1.427759	GCA_002722775.1	PRE	Proteobacteria	Alphaproteobacteria	Thalassobaculales	Nisaeaceae	GCA
tRNAs similarity	vRhyme_bin_1598	GCA_002729315.1	PRE	Proteobacteria	Gammaproteobacteria	Pseudomonadales	Pseudohongiellaceae	UBA9145
tRNAs similarity	aw14-fl_N1152_L15603_C1.427759	GCA_002729695.1	PRE	Proteobacteria	Alphaproteobacteria	Sphingomonadales	Sphingomonadaceae	Citromicrobium
tRNAs similarity	aw3-pa_N44_L130095_C4.970293	GCA_002746415.1	PRE	Bacteroidota	Bacteroidia	Flavobacteriales	Flavobacteriaceae	GCA
tRNAs similarity	aw17-pa_N28_L95690_C4.181765	GCA_002746415.1	PRE	Bacteroidota	Bacteroidia	Flavobacteriales	Flavobacteriaceae	GCA
tRNAs similarity	aw3-pa_N44_L130095_C4.970293	GCA_002747735.1	PRE	Bacteroidota	Bacteroidia	Flavobacteriales	Flavobacteriaceae	PDQE01
tRNAs similarity	aw17-pa_N28_L95690_C4.181765	GCA_002747735.1	PRE	Bacteroidota	Bacteroidia	Flavobacteriales	Flavobacteriaceae	PDQE01
tRNAs similarity	aw14-fl_N1152_L15603_C1.427759	GCA_002783485.1	PRE	Proteobacteria	Alphaproteobacteria	Sphingomonadales	Sphingomonadaceae	1
tRNAs similarity	aw14-fl_N1152_L15603_C1.427759	GCA_002841175.1	PRE	Proteobacteria	Alphaproteobacteria	Sphingomonadales	Sphingomonadaceae	Sphingopyxis
Homology match	aw26-fl_N4344_L11492_C1.462297	GCA_002842215.1	PRE	Proteobacteria	Gammaproteobacteria	Burkholderiales	Burkholderiaceae	Hydrogenophaga
tRNAs similarity	vRhyme_bin_417	GCA_002842575.1	PRE	Bacteroidota	Bacteroidia	Flavobacteriales	Flavobacteriaceae	CG2
tRNAs similarity	aw14-fl_N1152_L15603_C1.427759	GCA_002842735.1	PRE	Proteobacteria	Alphaproteobacteria	Sphingomonadales	Sphingomonadaceae	Porphyrobacter
tRNAs similarity	aw14-fl_N1152_L15603_C1.427759	GCA_002842935.1	PRE	Proteobacteria	Alphaproteobacteria	Sphingomonadales	Sphingomonadaceae	Sphingopyxis
Spacers similarity	vRhyme_bin_2685	GCA_003030575.1	PRE	Bacteroidota	Bacteroidia	Cytophagales	Cyclobacteriaceae	Marivirga
tRNAs similarity	aw3-pa_N44_L130095_C4.970293	GCA_003045935.1	PRE	Bacteroidota	Bacteroidia	Flavobacteriales	Flavobacteriaceae	UBA3478
tRNAs similarity	aw17-pa_N28_L95690_C4.181765	GCA_003045935.1	PRE	Bacteroidota	Bacteroidia	Flavobacteriales	Flavobacteriaceae	UBA3478
tRNAs similarity	aw14-fl_N1152_L15603_C1.427759	GCA_003149575.1	PRE	Proteobacteria	Alphaproteobacteria	Sphingomonadales	Sphingomonadaceae	Altererythrobacter
tRNAs similarity	aw3-pa_N44_L130095_C4.970293	GCA_003232185.1	PRE	Bacteroidota	Bacteroidia	Cytophagales	Cyclobacteriaceae	SZUA
tRNAs similarity	aw17-pa_N28_L95690_C4.181765	GCA_003232185.1	PRE	Bacteroidota	Bacteroidia	Cytophagales	Cyclobacteriaceae	SZUA
tRNAs similarity	aw3-pa_N44_L130095_C4.970293	GCA_003232435.1	PRE	Bacteroidota	Bacteroidia	Flavobacteriales	Flavobacteriaceae	SZUA
tRNAs similarity	aw17-pa_N28_L95690_C4.181765	GCA_003232435.1	PRE	Bacteroidota	Bacteroidia	Flavobacteriales	Flavobacteriaceae	SZUA
tRNAs similarity	aw14-fl_N1152_L15603_C1.427759	GCA_003240855.1	PRE	Proteobacteria	Alphaproteobacteria	Sphingomonadales	Sphingomonadaceae	Sphingomonas_B
tRNAs similarity	aw14-fl_N1152_L15603_C1.427759	GCA_003241685.1	PRE	Proteobacteria	Alphaproteobacteria	Sphingomonadales	Sphingomonadaceae	Sphingopyxis
Homology match	aw2-pa_N1513_L22242_C2.317251_fragment_1	GCA_003243455.1	PRE	Proteobacteria	Alphaproteobacteria	Rhodobacterales	Rhodobacteraceae	Rhodobacter_F
Homology match	aw3-pa_N5736_L11738_C3.042201	GCA_003243455.1	PRE	Proteobacteria	Alphaproteobacteria	Rhodobacterales	Rhodobacteraceae	Rhodobacter_F
tRNAs similarity	aw14-fl_N1152_L15603_C1.427759	GCA_003248395.1	PRE	Proteobacteria	Alphaproteobacteria	Sphingomonadales	Sphingomonadaceae	Erythrobacter_A
tRNAs similarity	aw14-fl_N1152_L15603_C1.427759	GCA_003248515.1	PRE	Proteobacteria	Alphaproteobacteria	Sphingomonadales	Sphingomonadaceae	Sphingomonas_I
tRNAs similarity	aw14-fl_N1152_L15603_C1.427759	GCA_003248785.1	PRE	Proteobacteria	Alphaproteobacteria	Sphingomonadales	Sphingomonadaceae	Qipengyuania
tRNAs similarity	aw14-fl_N1152_L15603_C1.427759	GCA_003248935.1	PRE	Proteobacteria	Alphaproteobacteria	Sphingomonadales	Sphingomonadaceae	Sphingobium
tRNAs similarity	aw14-fl_N1152_L15603_C1.427759	GCA_003483125.1	PRE	Proteobacteria	Alphaproteobacteria	Sphingomonadales	Sphingomonadaceae	Altererythrobacter
Homology match	aw26-fl_N4344_L11492_C1.462297	GCA_003509765.1	PRE	Proteobacteria	Gammaproteobacteria	Burkholderiales	Burkholderiaceae	Hydrogenophaga
tRNAs similarity	aw24-fl_N242_L41109_C1.534893	GCA_003527165.1	PRE	Proteobacteria	Gammaproteobacteria	Pseudomonadales	Pseudomonadaceae	Pseudomonas_A
tRNAs similarity	aw3-pa_N44_L130095_C4.970293	GCA_003712125.1	PRE	Bacteroidota	Bacteroidia	Flavobacteriales	Flavobacteriaceae	Muricauda_A
tRNAs similarity	aw17-pa_N28_L95690_C4.181765	GCA_003712125.1	PRE	Bacteroidota	Bacteroidia	Flavobacteriales	Flavobacteriaceae	Muricauda_A
tRNAs similarity	aw14-fl_N1152_L15603_C1.427759	GCA_003724185.1	PRE	Proteobacteria	Alphaproteobacteria	Sphingomonadales	Sphingomonadaceae	Porphyrobacter
tRNAs similarity	aw3-pa_N44_L130095_C4.970293	GCA_003973595.1	PRE	Bacteroidota	Bacteroidia	Flavobacteriales	Flavobacteriaceae	Muricauda
tRNAs similarity	aw17-pa_N28_L95690_C4.181765	GCA_003973595.1	PRE	Bacteroidota	Bacteroidia	Flavobacteriales	Flavobacteriaceae	Muricauda
tRNAs similarity	aw23-pa_N456_L24361_C2.572460	GCA_003987355.1	PRE	Proteobacteria	Gammaproteobacteria	Enterobacterales	Alteromonadaceae	Idiomarina
Spacers similarity	aw3-fl_N143_L62648_C7.495066	GCA_003987695.1	PRE	Proteobacteria	Gammaproteobacteria	Pseudomonadales	Moraxellaceae	Acinetobacter
tRNAs similarity	vRhyme_bin_417	GCA_004173475.1	PRE	Proteobacteria	Gammaproteobacteria	Pseudomonadales	Cellvibrionaceae	Cellvibrio
Homology match	vRhyme_bin_3057	GCA_004283005.1	PRE	Bacteroidota	Bacteroidia	Flavobacteriales	Flavobacteriaceae	SHLJ01
tRNAs similarity	aw14-fl_N1152_L15603_C1.427759	GCA_004292705.1	PRE	Proteobacteria	Alphaproteobacteria	Sphingomonadales	Sphingomonadaceae	Porphyrobacter
tRNAs similarity	aw14-fl_N1152_L15603_C1.427759	GCA_004297635.1	PRE	Proteobacteria	Alphaproteobacteria	Sphingomonadales	Sphingomonadaceae	Rhizorhabdus
tRNAs similarity	aw2-pa_N2230_L18274_C22.493250	GCA_004796425.1	PRE	Desulfobacterota	Desulfobulbia	Desulfobulbales	Desulfocapsaceae	MADRE3
tRNAs similarity	aw14-fl_N1152_L15603_C1.427759	GCA_005882415.1	PRE	Proteobacteria	Alphaproteobacteria	Sphingomonadales	Sphingomonadaceae	Allosphingosinicella
tRNAs similarity	aw14-fl_N1152_L15603_C1.427759	GCA_005883305.1	PRE	Proteobacteria	Alphaproteobacteria	Sphingomonadales	Sphingomonadaceae	Allosphingosinicella
tRNAs similarity	aw14-fl_N1152_L15603_C1.427759	GCA_006226465.1	PRE	Proteobacteria	Alphaproteobacteria	Sphingomonadales	Sphingomonadaceae	Altererythrobacter
tRNAs similarity	aw14-fl_N1152_L15603_C1.427759	GCA_006226685.1	PRE	Proteobacteria	Alphaproteobacteria	Sphingomonadales	Sphingomonadaceae	Sphingobium
tRNAs similarity	aw3-pa_N44_L130095_C4.970293	GCA_007097395.1	PRE	Bacteroidota	Bacteroidia	Cytophagales	Cyclobacteriaceae	BBD
tRNAs similarity	aw17-pa_N28_L95690_C4.181765	GCA_007097395.1	PRE	Bacteroidota	Bacteroidia	Cytophagales	Cyclobacteriaceae	BBD
tRNAs similarity	aw14-fl_N1152_L15603_C1.427759	GCA_900078365.1	PRE	Proteobacteria	Alphaproteobacteria	Sphingomonadales	Sphingomonadaceae	Sphingopyxis
Homology match	vRhyme_bin_2943	GCA_900696455.1	PRE	Myxococcota	Polyangia	Haliangiales	Haliangiaceae	UBA2376
tRNAs similarity	aw14-fl_N1152_L15603_C1.427759	GCF_000013005.1	PRE	Proteobacteria	Alphaproteobacteria	Sphingomonadales	Sphingomonadaceae	Altererythrobacter_D
tRNAs similarity	aw14-fl_N1152_L15603_C1.427759	GCF_000013325.1	PRE	Proteobacteria	Alphaproteobacteria	Sphingomonadales	Sphingomonadaceae	Novosphingobium
tRNAs similarity	aw5-fl_N3206_L10877_C1.530605	GCF_000013705.1	PRE	Proteobacteria	Gammaproteobacteria	Burkholderiales	Methylophilaceae	Methylobacillus
tRNAs similarity	aw14-fl_N1152_L15603_C1.427759	GCF_000013985.1	PRE	Proteobacteria	Alphaproteobacteria	Sphingomonadales	Sphingomonadaceae	Sphingopyxis
tRNAs similarity	aw14-fl_N1152_L15603_C1.427759	GCF_000016765.1	PRE	Proteobacteria	Alphaproteobacteria	Sphingomonadales	Sphingomonadaceae	Rhizorhabdus
tRNAs similarity	vRhyme_bin_886	GCF_000017845.1	PRE	Cyanobacteria	Cyanobacteriia	Cyanobacteriales	Microcystaceae	Crocosphaera
tRNAs similarity	vRhyme_bin_872	GCF_000017845.1	PRE	Cyanobacteria	Cyanobacteriia	Cyanobacteriales	Microcystaceae	Crocosphaera
tRNAs similarity	aw4-fl_N1680_L19199_C1.282456	GCF_000019365.1	PRE	Proteobacteria	Alphaproteobacteria	Rhizobiales	Beijerinckiaceae	Methylobacterium
tRNAs similarity	aw3-pa_N44_L130095_C4.970293	GCF_000020565.1	PRE	Bacteroidota	Bacteroidia	Cytophagales	Amoebophilaceae	Amoebophilus
tRNAs similarity	aw17-pa_N28_L95690_C4.181765	GCF_000020565.1	PRE	Bacteroidota	Bacteroidia	Cytophagales	Amoebophilaceae	Amoebophilus
tRNAs similarity	aw23-pa_N456_L24361_C2.572460	GCF_000020585.3	PRE	Proteobacteria	Gammaproteobacteria	Enterobacterales	Alteromonadaceae	Alteromonas
Spacers similarity	aw23-pa_N456_L24361_C2.572460	GCF_000020585.3	PRE	Proteobacteria	Gammaproteobacteria	Enterobacterales	Alteromonadaceae	Alteromonas
Spacers similarity	aw11-fl_N78_L41089_C16.818490	GCF_000020585.3	PRE	Proteobacteria	Gammaproteobacteria	Enterobacterales	Alteromonadaceae	Alteromonas
Spacers similarity	aw11-fl_N90_L39510_C3.181982	GCF_000020585.3	PRE	Proteobacteria	Gammaproteobacteria	Enterobacterales	Alteromonadaceae	Alteromonas
tRNAs similarity	aw3-pa_N44_L130095_C4.970293	GCF_000024125.1	PRE	Bacteroidota	Bacteroidia	Flavobacteriales	Flavobacteriaceae	Robiginitalea
tRNAs similarity	aw17-pa_N28_L95690_C4.181765	GCF_000024125.1	PRE	Bacteroidota	Bacteroidia	Flavobacteriales	Flavobacteriaceae	Robiginitalea
tRNAs similarity	vRhyme_bin_417	GCF_000024125.1	PRE	Bacteroidota	Bacteroidia	Flavobacteriales	Flavobacteriaceae	Robiginitalea
tRNAs similarity	vRhyme_bin_370	GCF_000152725.1	PRE	Proteobacteria	Alphaproteobacteria	Rhodobacterales	Rhodobacteraceae	Pseudooceanicola
Homology match	aw24-pa_N135_L39574_C1.094000_fragment_1	GCF_000152825.2	PRE	Proteobacteria	Alphaproteobacteria	Caulobacterales	Parvularculaceae	Parvularcula
tRNAs similarity	aw3-pa_N44_L130095_C4.970293	GCF_000153165.2	PRE	Bacteroidota	Bacteroidia	Flavobacteriales	Flavobacteriaceae	Maribacter_A
tRNAs similarity	aw17-pa_N28_L95690_C4.181765	GCF_000153165.2	PRE	Bacteroidota	Bacteroidia	Flavobacteriales	Flavobacteriaceae	Maribacter_A
tRNAs similarity	aw23-pa_N456_L24361_C2.572460	GCF_000172635.2	PRE	Proteobacteria	Gammaproteobacteria	Enterobacterales	Alteromonadaceae	Alteromonas
tRNAs similarity	aw14-fl_N1152_L15603_C1.427759	GCF_000176355.1	PRE	Proteobacteria	Alphaproteobacteria	Sphingomonadales	Sphingomonadaceae	Citromicrobium
tRNAs similarity	aw14-fl_N1152_L15603_C1.427759	GCF_000181515.1	PRE	Proteobacteria	Alphaproteobacteria	Sphingomonadales	Sphingomonadaceae	Erythrobacter_A
tRNAs similarity	aw14-fl_N1152_L15603_C1.427759	GCF_000186705.1	PRE	Proteobacteria	Alphaproteobacteria	Sphingomonadales	Sphingomonadaceae	Citromicrobium
tRNAs similarity	aw14-fl_N1152_L15603_C1.427759	GCF_000192575.1	PRE	Proteobacteria	Alphaproteobacteria	Sphingomonadales	Sphingomonadaceae	Novosphingobium
tRNAs similarity	aw9-pa_N51_L172035_C2.253234_fragment_2	GCF_000204035.1	PRE	Proteobacteria	Alphaproteobacteria	Caulobacterales	Caulobacteraceae	Brevundimonas
Spacers similarity	aw26-fl_N4344_L11492_C1.462297	GCF_000211835.1	PRE	Proteobacteria	Gammaproteobacteria	Burkholderiales	Burkholderiaceae	Hylemonella
tRNAs similarity	aw3-pa_N44_L130095_C4.970293	GCF_000224085.1	PRE	Bacteroidota	Bacteroidia	Flavobacteriales	Flavobacteriaceae	Muricauda
tRNAs similarity	aw17-pa_N28_L95690_C4.181765	GCF_000224085.1	PRE	Bacteroidota	Bacteroidia	Flavobacteriales	Flavobacteriaceae	Muricauda
tRNAs similarity	aw14-fl_N1152_L15603_C1.427759	GCF_000226955.1	PRE	Proteobacteria	Alphaproteobacteria	Sphingomonadales	Sphingomonadaceae	Sphingomonas
tRNAs similarity	aw24-fl_N242_L41109_C1.534893	GCF_000235745.1	PRE	Proteobacteria	Gammaproteobacteria	Pseudomonadales	Pseudomonadaceae	Pseudomonas_A
tRNAs similarity	vRhyme_bin_1294	GCF_000238275.2	PRE	Proteobacteria	Gammaproteobacteria	Enterobacterales	Alteromonadaceae	Pseudoalteromonas
tRNAs similarity	aw14-fl_N1152_L15603_C1.427759	GCF_000253255.1	PRE	Proteobacteria	Alphaproteobacteria	Sphingomonadales	Sphingomonadaceae	Novosphingobium
tRNAs similarity	aw14-fl_N1152_L15603_C1.427759	GCF_000264945.2	PRE	Proteobacteria	Alphaproteobacteria	Sphingomonadales	Sphingomonadaceae	Sphingobium
tRNAs similarity	aw14-fl_N1152_L15603_C1.427759	GCF_000272475.1	PRE	Proteobacteria	Alphaproteobacteria	Sphingomonadales	Sphingomonadaceae	Novosphingobium
tRNAs similarity	aw2-fl_N1146_L21155_C26.662165	GCF_000282035.1	PRE	Proteobacteria	Alphaproteobacteria	Rhizobiales	Rhizobiaceae	Rhizobium
tRNAs similarity	aw14-fl_N1152_L15603_C1.427759	GCF_000282895.1	PRE	Proteobacteria	Alphaproteobacteria	Sphingomonadales	Sphingomonadaceae	Sphingomonas
tRNAs similarity	aw14-fl_N1152_L15603_C1.427759	GCF_000283515.1	PRE	Proteobacteria	Alphaproteobacteria	Sphingomonadales	Sphingomonadaceae	Sphingobium
tRNAs similarity	aw17-pa_N453_L28046_C2.371933	GCF_000284455.1	PRE	Cyanobacteria	Cyanobacteriia	Cyanobacteriales	Microcystaceae	Synechocystis
Spacers similarity	aw23-fl_N366_L32982_C1.904124	GCF_000287675.1	PRE	Firmicutes_A	Clostridia	Lachnospirales	Lachnospiraceae	Lachnoanaerobaculum
tRNAs similarity	aw3-pa_N646_L35306_C7.371159	GCF_000298295.1	PRE	Bacteroidota	Bacteroidia	Cytophagales	Cyclobacteriaceae	Cecembia
tRNAs similarity	aw17-fl_N375_L34067_C2.731143	GCF_000317105.1	PRE	Cyanobacteria	Cyanobacteriia	Cyanobacteriales	Oscillatoriaceae	Oscillatoria
tRNAs similarity	aw9-pa_N51_L172035_C2.253234_fragment_2	GCF_000318405.1	PRE	Proteobacteria	Alphaproteobacteria	Caulobacterales	Caulobacteraceae	Brevundimonas
tRNAs similarity	aw14-fl_N1152_L15603_C1.427759	GCF_000331245.1	PRE	Proteobacteria	Alphaproteobacteria	Sphingomonadales	Sphingomonadaceae	Blastomonas
tRNAs similarity	aw14-fl_N1152_L15603_C1.427759	GCF_000331285.1	PRE	Proteobacteria	Alphaproteobacteria	Sphingomonadales	Sphingomonadaceae	Porphyrobacter
tRNAs similarity	vRhyme_bin_417	GCF_000332115.1	PRE	Bacteroidota	Bacteroidia	Flavobacteriales	Flavobacteriaceae	Nonlabens
tRNAs similarity	aw14-fl_N1152_L15603_C1.427759	GCF_000333335.1	PRE	Proteobacteria	Alphaproteobacteria	Sphingomonadales	Sphingomonadaceae	B12
tRNAs similarity	vRhyme_bin_370	GCF_000336495.1	PRE	Proteobacteria	Gammaproteobacteria	Enterobacterales	Alteromonadaceae	Pseudoalteromonas
Spacers similarity	aw5-pa_N320_L20448_C2.005905	GCF_000364625.1	PRE	Proteobacteria	Gammaproteobacteria	Pseudomonadales	Pseudomonadaceae	Pseudomonas_G
Spacers similarity	aw24-fl_N242_L41109_C1.534893	GCF_000364625.1	PRE	Proteobacteria	Gammaproteobacteria	Pseudomonadales	Pseudomonadaceae	Pseudomonas_G
Spacers similarity	aw5-pa_N321_L20390_C8.671520	GCF_000368025.1	PRE	Proteobacteria	Gammaproteobacteria	Pseudomonadales	Moraxellaceae	Acinetobacter
Spacers similarity	aw8-fl_N578_L20485_C1.418017	GCF_000368025.1	PRE	Proteobacteria	Gammaproteobacteria	Pseudomonadales	Moraxellaceae	Acinetobacter
Spacers similarity	aw7-fl_N45_L61600_C9.973289	GCF_000368585.1	PRE	Proteobacteria	Gammaproteobacteria	Pseudomonadales	Moraxellaceae	Acinetobacter
Spacers similarity	aw7-pa_N658_L20581_C1.344040	GCF_000368585.1	PRE	Proteobacteria	Gammaproteobacteria	Pseudomonadales	Moraxellaceae	Acinetobacter
Spacers similarity	vRhyme_bin_3459	GCF_000368585.1	PRE	Proteobacteria	Gammaproteobacteria	Pseudomonadales	Moraxellaceae	Acinetobacter
Spacers similarity	aw8-fl_N578_L20485_C1.418017	GCF_000368765.1	PRE	Proteobacteria	Gammaproteobacteria	Pseudomonadales	Moraxellaceae	Acinetobacter
Spacers similarity	vRhyme_bin_3459	GCF_000368765.1	PRE	Proteobacteria	Gammaproteobacteria	Pseudomonadales	Moraxellaceae	Acinetobacter
Spacers similarity	aw5-pa_N321_L20390_C8.671520	GCF_000368765.1	PRE	Proteobacteria	Gammaproteobacteria	Pseudomonadales	Moraxellaceae	Acinetobacter
Homology match	vRhyme_bin_3844	GCF_000376785.1	PRE	Proteobacteria	Gammaproteobacteria	Pseudomonadales	Oleiphilaceae	Hahella
Homology match	aw3-fl_N1542_L20822_C1.276154	GCF_000376785.1	PRE	Proteobacteria	Gammaproteobacteria	Pseudomonadales	Oleiphilaceae	Hahella
Spacers similarity	aw26-fl_N4344_L11492_C1.462297	GCF_000378945.1	PRE	Proteobacteria	Gammaproteobacteria	Burkholderiales	Rhodocyclaceae	Methyloversatilis
tRNAs similarity	aw5-fl_N3206_L10877_C1.530605	GCF_000378965.1	PRE	Proteobacteria	Gammaproteobacteria	Ectothiorhodospirales	Ectothiorhodospiraceae	Thioalkalivibrio_A
tRNAs similarity	vRhyme_bin_995	GCF_000381625.1	PRE	Acidobacteriota	Acidobacteriae	Bryobacterales	Bryobacteraceae	KBS
tRNAs similarity	aw3-pa_N44_L130095_C4.970293	GCF_000382125.1	PRE	Bacteroidota	Bacteroidia	Flavobacteriales	Flavobacteriaceae	Eudoraea
tRNAs similarity	aw17-pa_N28_L95690_C4.181765	GCF_000382125.1	PRE	Bacteroidota	Bacteroidia	Flavobacteriales	Flavobacteriaceae	Eudoraea
tRNAs similarity	aw14-fl_N1152_L15603_C1.427759	GCF_000383095.1	PRE	Proteobacteria	Alphaproteobacteria	Sphingomonadales	Sphingomonadaceae	B12
tRNAs similarity	aw14-fl_N1152_L15603_C1.427759	GCF_000412635.1	PRE	Proteobacteria	Alphaproteobacteria	Sphingomonadales	Sphingomonadaceae	Sphingobium
tRNAs similarity	aw14-fl_N1152_L15603_C1.427759	GCF_000420305.1	PRE	Proteobacteria	Alphaproteobacteria	Sphingomonadales	Sphingomonadaceae	Elkelangia
tRNAs similarity	aw9-pa_N51_L172035_C2.253234_fragment_2	GCF_000421705.1	PRE	Proteobacteria	Alphaproteobacteria	Caulobacterales	Caulobacteraceae	Brevundimonas
tRNAs similarity	vRhyme_bin_417	GCF_000422365.1	PRE	Bacteroidota	Bacteroidia	Flavobacteriales	Flavobacteriaceae	Mesoflavibacter
tRNAs similarity	aw24-fl_N242_L41109_C1.534893	GCF_000422765.1	PRE	Proteobacteria	Gammaproteobacteria	Pseudomonadales	Nitrincolaceae	Neptunomonas
tRNAs similarity	aw14-fl_N1152_L15603_C1.427759	GCF_000422985.1	PRE	Proteobacteria	Alphaproteobacteria	Sphingomonadales	Sphingomonadaceae	Porphyrobacter
tRNAs similarity	aw23-pa_N456_L24361_C2.572460	GCF_000423165.1	PRE	Proteobacteria	Gammaproteobacteria	Enterobacterales	Alteromonadaceae	Idiomarina
tRNAs similarity	aw24-pa_N348_L26240_C1.245050	GCF_000423365.1	PRE	Proteobacteria	Alphaproteobacteria	Rhizobiales	Devosiaceae	Maritalea
tRNAs similarity	aw5-fl_N658_L20983_C1.346903	GCF_000423365.1	PRE	Proteobacteria	Alphaproteobacteria	Rhizobiales	Devosiaceae	Maritalea
tRNAs similarity	aw14-fl_N1152_L15603_C1.427759	GCF_000429005.1	PRE	Proteobacteria	Alphaproteobacteria	Sphingomonadales	Sphingomonadaceae	Novosphingobium
tRNAs similarity	aw23-pa_N456_L24361_C2.572460	GCF_000429145.1	PRE	Proteobacteria	Gammaproteobacteria	Enterobacterales	Alteromonadaceae	Aestuariibacter
Spacers similarity	aw4-fl_N186_L44750_C2.667839	GCF_000442315.1	PRE	Proteobacteria	Alphaproteobacteria	Rhodobacterales	Rhodobacteraceae	Rubellimicrobium
Spacers similarity	vRhyme_bin_2695	GCF_000442315.1	PRE	Proteobacteria	Alphaproteobacteria	Rhodobacterales	Rhodobacteraceae	Rubellimicrobium
tRNAs similarity	aw14-fl_N1152_L15603_C1.427759	GCF_000445065.1	PRE	Proteobacteria	Alphaproteobacteria	Sphingomonadales	Sphingomonadaceae	Sphingobium
Homology match	aw26-fl_N4344_L11492_C1.462297	GCF_000467105.1	PRE	Proteobacteria	Gammaproteobacteria	Pseudomonadales	Pseudomonadaceae	Pseudomonas_E
tRNAs similarity	aw17-pa_N453_L28046_C2.371933	GCF_000478825.2	PRE	Cyanobacteria	Cyanobacteriia	Cyanobacteriales	Microcystaceae	Synechocystis
tRNAs similarity	aw24-fl_N242_L41109_C1.534893	GCF_000498575.2	PRE	Proteobacteria	Gammaproteobacteria	Pseudomonadales	Pseudomonadaceae	Pseudomonas_E
tRNAs similarity	vRhyme_bin_1272	GCF_000509225.1	PRE	Proteobacteria	Alphaproteobacteria	Parvibaculales	Parvibaculaceae	Mf105b01
tRNAs similarity	aw4-fl_N1680_L19199_C1.282456	GCF_000511355.1	PRE	Proteobacteria	Alphaproteobacteria	Rhodobacterales	Rhodobacteraceae	Leisingera
tRNAs similarity	aw14-fl_N1152_L15603_C1.427759	GCF_000512205.2	PRE	Proteobacteria	Alphaproteobacteria	Sphingomonadales	Sphingomonadaceae	Sphingomonas_D
tRNAs similarity	aw14-fl_N1152_L15603_C1.427759	GCF_000585415.1	PRE	Proteobacteria	Alphaproteobacteria	Sphingomonadales	Sphingomonadaceae	Sphingomonas_A
tRNAs similarity	aw24-fl_N242_L41109_C1.534893	GCF_000590475.1	PRE	Proteobacteria	Gammaproteobacteria	Pseudomonadales	Pseudomonadaceae	Pseudomonas_A
tRNAs similarity	aw23-pa_N456_L24361_C2.572460	GCF_000597705.1	PRE	Proteobacteria	Gammaproteobacteria	Enterobacterales	Alteromonadaceae	Alteromonas
tRNAs similarity	aw24-fl_N242_L41109_C1.534893	GCF_000620085.1	PRE	Proteobacteria	Gammaproteobacteria	Pseudomonadales	Nitrincolaceae	Marinobacterium_B
tRNAs similarity	aw14-fl_N1152_L15603_C1.427759	GCF_000620665.1	PRE	Proteobacteria	Alphaproteobacteria	Sphingomonadales	Sphingomonadaceae	Sphingomonas_A
tRNAs similarity	aw3-pa_N44_L130095_C4.970293	GCF_000621705.1	PRE	Bacteroidota	Bacteroidia	Bacteroidales	Prolixibacteraceae	Prolixibacter
tRNAs similarity	aw17-pa_N28_L95690_C4.181765	GCF_000621705.1	PRE	Bacteroidota	Bacteroidia	Bacteroidales	Prolixibacteraceae	Prolixibacter
tRNAs similarity	vRhyme_bin_801	GCF_000622405.1	PRE	Proteobacteria	Alphaproteobacteria	Rhodobacterales	Rhodobacteraceae	Sulfitobacter
tRNAs similarity	aw14-fl_N1152_L15603_C1.427759	GCF_000633575.2	PRE	Proteobacteria	Alphaproteobacteria	Sphingomonadales	Sphingomonadaceae	Sphingobium
tRNAs similarity	aw9-pa_N51_L172035_C2.253234_fragment_2	GCF_000635915.2	PRE	Proteobacteria	Alphaproteobacteria	Caulobacterales	Caulobacteraceae	Brevundimonas
tRNAs similarity	aw14-fl_N1152_L15603_C1.427759	GCF_000711715.1	PRE	Proteobacteria	Alphaproteobacteria	Sphingomonadales	Sphingomonadaceae	Sphingomonas_A
tRNAs similarity	aw3-pa_N270_L54472_C3.275039	GCF_000714545.1	PRE	Proteobacteria	Alphaproteobacteria	Rhodobacterales	Rhodobacteraceae	Thioclava
tRNAs similarity	aw3-pa_N270_L54472_C3.275039	GCF_000715505.1	PRE	Proteobacteria	Alphaproteobacteria	Rhodobacterales	Rhodobacteraceae	Thioclava
tRNAs similarity	aw14-fl_N1152_L15603_C1.427759	GCF_000722875.1	PRE	Proteobacteria	Alphaproteobacteria	Sphingomonadales	Sphingomonadaceae	Sphingobium
tRNAs similarity	vRhyme_bin_417	GCF_000724545.1	PRE	Bacteroidota	Bacteroidia	Chitinophagales	Saprospiraceae	Aureispira
tRNAs similarity	aw23-pa_N456_L24361_C2.572460	GCF_000730385.1	PRE	Proteobacteria	Gammaproteobacteria	Enterobacterales	Alteromonadaceae	Alteromonas
tRNAs similarity	vRhyme_bin_417	GCF_000733475.1	PRE	Bacteroidota	Bacteroidia	Flavobacteriales	Flavobacteriaceae	Mangrovimonas
tRNAs similarity	aw14-fl_N1152_L15603_C1.427759	GCF_000744895.1	PRE	Proteobacteria	Alphaproteobacteria	Sphingomonadales	Sphingomonadaceae	Porphyrobacter
tRNAs similarity	aw3-pa_N44_L130095_C4.970293	GCF_000745185.1	PRE	Bacteroidota	Bacteroidia	Flavobacteriales	Flavobacteriaceae	Muricauda
tRNAs similarity	aw17-pa_N28_L95690_C4.181765	GCF_000745185.1	PRE	Bacteroidota	Bacteroidia	Flavobacteriales	Flavobacteriaceae	Muricauda
tRNAs similarity	vRhyme_bin_417	GCF_000745185.1	PRE	Bacteroidota	Bacteroidia	Flavobacteriales	Flavobacteriaceae	Muricauda
tRNAs similarity	vRhyme_bin_417	GCF_000746845.1	PRE	Bacteroidota	Bacteroidia	Flavobacteriales	Flavobacteriaceae	Altibacter
tRNAs similarity	aw23-pa_N456_L24361_C2.572460	GCF_000753865.1	PRE	Proteobacteria	Gammaproteobacteria	Enterobacterales	Alteromonadaceae	Alteromonas
tRNAs similarity	aw14-fl_N1152_L15603_C1.427759	GCF_000756375.1	PRE	Proteobacteria	Alphaproteobacteria	Sphingomonadales	Sphingomonadaceae	Sphingopyxis
tRNAs similarity	aw14-fl_N1152_L15603_C1.427759	GCF_000756385.1	PRE	Proteobacteria	Alphaproteobacteria	Sphingomonadales	Sphingomonadaceae	Sphingopyxis
tRNAs similarity	aw24-fl_N242_L41109_C1.534893	GCF_000756775.1	PRE	Proteobacteria	Gammaproteobacteria	Pseudomonadales	Pseudomonadaceae	Pseudomonas_A
tRNAs similarity	aw14-fl_N1152_L15603_C1.427759	GCF_000756795.1	PRE	Proteobacteria	Alphaproteobacteria	Sphingomonadales	Sphingomonadaceae	Erythrobacter_A
tRNAs similarity	aw14-fl_N1152_L15603_C1.427759	GCF_000763945.1	PRE	Proteobacteria	Alphaproteobacteria	Sphingomonadales	Sphingomonadaceae	Sphingopyxis
tRNAs similarity	aw14-fl_N1152_L15603_C1.427759	GCF_000767465.1	PRE	Proteobacteria	Alphaproteobacteria	Sphingomonadales	Sphingomonadaceae	Novosphingobium
tRNAs similarity	aw14-fl_N1152_L15603_C1.427759	GCF_000786215.1	PRE	Proteobacteria	Alphaproteobacteria	Sphingomonadales	Sphingomonadaceae	Blastomonas
tRNAs similarity	aw14-fl_N1152_L15603_C1.427759	GCF_000802225.1	PRE	Proteobacteria	Alphaproteobacteria	Sphingomonadales	Sphingomonadaceae	Novosphingobium
tRNAs similarity	aw14-fl_N1152_L15603_C1.427759	GCF_000802385.1	PRE	Proteobacteria	Alphaproteobacteria	Sphingomonadales	Sphingomonadaceae	Croceibacterium
tRNAs similarity	aw14-fl_N1152_L15603_C1.427759	GCF_000803645.1	PRE	Proteobacteria	Alphaproteobacteria	Sphingomonadales	Sphingomonadaceae	Sphingopyxis
tRNAs similarity	aw23-pa_N456_L24361_C2.572460	GCF_000808575.1	PRE	Proteobacteria	Gammaproteobacteria	Enterobacterales	Alteromonadaceae	Alteromonas
tRNAs similarity	aw14-fl_N1152_L15603_C1.427759	GCF_000813185.1	PRE	Proteobacteria	Alphaproteobacteria	Sphingomonadales	Sphingomonadaceae	Novosphingobium
Homology match	aw2-pa_N1513_L22242_C2.317251_fragment_1	GCF_000819565.1	PRE	Proteobacteria	Alphaproteobacteria	Rhodobacterales	Rhodobacteraceae	Celeribacter
Homology match	aw3-pa_N5736_L11738_C3.042201	GCF_000819565.1	PRE	Proteobacteria	Alphaproteobacteria	Rhodobacterales	Rhodobacteraceae	Celeribacter
tRNAs similarity	aw3-pa_N44_L130095_C4.970293	GCF_000827555.1	PRE	Bacteroidota	Bacteroidia	Flavobacteriales	Flavobacteriaceae	Capnocytophaga
tRNAs similarity	aw17-pa_N28_L95690_C4.181765	GCF_000827555.1	PRE	Bacteroidota	Bacteroidia	Flavobacteriales	Flavobacteriaceae	Capnocytophaga
tRNAs similarity	aw24-fl_N242_L41109_C1.534893	GCF_000939975.1	PRE	Proteobacteria	Gammaproteobacteria	Pseudomonadales	Pseudomonadaceae	Pseudomonas_D
tRNAs similarity	aw24-fl_N242_L41109_C1.534893	GCF_000952685.1	PRE	Proteobacteria	Gammaproteobacteria	Pseudomonadales	Pseudomonadaceae	Pseudomonas_A
tRNAs similarity	aw3-pa_N44_L130095_C4.970293	GCF_000963865.1	PRE	Bacteroidota	Bacteroidia	Flavobacteriales	Flavobacteriaceae	Muricauda_A
tRNAs similarity	aw17-pa_N28_L95690_C4.181765	GCF_000963865.1	PRE	Bacteroidota	Bacteroidia	Flavobacteriales	Flavobacteriaceae	Muricauda_A
tRNAs similarity	vRhyme_bin_417	GCF_000963865.1	PRE	Bacteroidota	Bacteroidia	Flavobacteriales	Flavobacteriaceae	Muricauda_A
tRNAs similarity	vRhyme_bin_3251	GCF_000964465.1	PRE	Proteobacteria	Alphaproteobacteria	Acetobacterales	Acetobacteraceae	Gluconobacter
tRNAs similarity	aw14-fl_N1152_L15603_C1.427759	GCF_000971055.1	PRE	Proteobacteria	Alphaproteobacteria	Sphingomonadales	Sphingomonadaceae	Rhizorhabdus
tRNAs similarity	aw3-pa_N44_L130095_C4.970293	GCF_000973105.1	PRE	Bacteroidota	Bacteroidia	Flavobacteriales	Flavobacteriaceae	Zobellia
tRNAs similarity	aw17-pa_N28_L95690_C4.181765	GCF_000973105.1	PRE	Bacteroidota	Bacteroidia	Flavobacteriales	Flavobacteriaceae	Zobellia
tRNAs similarity	vRhyme_bin_370	GCF_000974665.1	PRE	Proteobacteria	Alphaproteobacteria	Caulobacterales	Hyphomonadaceae	SWB02
tRNAs similarity	aw14-fl_N1152_L15603_C1.427759	GCF_000974765.1	PRE	Proteobacteria	Alphaproteobacteria	Sphingomonadales	Sphingomonadaceae	Sphingomonas_B
tRNAs similarity	aw14-fl_N1152_L15603_C1.427759	GCF_001005725.1	PRE	Proteobacteria	Alphaproteobacteria	Sphingomonadales	Sphingomonadaceae	Sphingobium
tRNAs similarity	aw14-fl_N1152_L15603_C1.427759	GCF_001008165.2	PRE	Proteobacteria	Alphaproteobacteria	Sphingomonadales	Sphingomonadaceae	Croceibacterium
tRNAs similarity	aw14-fl_N1152_L15603_C1.427759	GCF_001010945.1	PRE	Proteobacteria	Alphaproteobacteria	Sphingomonadales	Sphingomonadaceae	Erythrobacter_B
tRNAs similarity	aw14-fl_N1152_L15603_C1.427759	GCF_001014975.1	PRE	Proteobacteria	Alphaproteobacteria	Sphingomonadales	Sphingomonadaceae	Novosphingobium
tRNAs similarity	aw14-fl_N1152_L15603_C1.427759	GCF_001015195.1	PRE	Proteobacteria	Alphaproteobacteria	Sphingomonadales	Sphingomonadaceae	Rhizorhabdus
tRNAs similarity	aw3-pa_N44_L130095_C4.970293	GCF_001020565.1	PRE	Bacteroidota	Bacteroidia	Flavobacteriales	Flavobacteriaceae	Maribacter
tRNAs similarity	aw17-pa_N28_L95690_C4.181765	GCF_001020565.1	PRE	Bacteroidota	Bacteroidia	Flavobacteriales	Flavobacteriaceae	Maribacter
tRNAs similarity	aw14-fl_N1152_L15603_C1.427759	GCF_001021555.1	PRE	Proteobacteria	Alphaproteobacteria	Sphingomonadales	Sphingomonadaceae	Erythrobacter_B
tRNAs similarity	aw14-fl_N1152_L15603_C1.427759	GCF_001028625.1	PRE	Proteobacteria	Alphaproteobacteria	Sphingomonadales	Sphingomonadaceae	Altererythrobacter_A
tRNAs similarity	aw14-fl_N1152_L15603_C1.427759	GCF_001028705.1	PRE	Proteobacteria	Alphaproteobacteria	Sphingomonadales	Sphingomonadaceae	Croceicoccus
tRNAs similarity	aw4-fl_N1680_L19199_C1.282456	GCF_001043915.1	PRE	Proteobacteria	Alphaproteobacteria	Rhizobiales	Beijerinckiaceae	Methylobacterium
tRNAs similarity	aw14-fl_N1152_L15603_C1.427759	GCF_001046655.1	PRE	Proteobacteria	Alphaproteobacteria	Sphingomonadales	Sphingomonadaceae	Sphingobium
tRNAs similarity	aw14-fl_N1152_L15603_C1.427759	GCF_001047015.1	PRE	Proteobacteria	Alphaproteobacteria	Sphingomonadales	Sphingomonadaceae	Sphingopyxis
Homology match	aw26-fl_N4344_L11492_C1.462297	GCF_001051995.2	PRE	Proteobacteria	Gammaproteobacteria	Burkholderiales	Rhodocyclaceae	Thauera
tRNAs similarity	aw14-fl_N1152_L15603_C1.427759	GCF_001077815.2	PRE	Proteobacteria	Alphaproteobacteria	Sphingomonadales	Sphingomonadaceae	Erythrobacter_B
tRNAs similarity	aw14-fl_N1152_L15603_C1.427759	GCF_001235865.1	PRE	Proteobacteria	Alphaproteobacteria	Sphingomonadales	Sphingomonadaceae	Erythrobacter_A
tRNAs similarity	vRhyme_bin_3251	GCF_001273775.1	PRE	Nitrospirota	Nitrospiria	Nitrospirales	Nitrospiraceae	Nitrospira
tRNAs similarity	aw14-fl_N1152_L15603_C1.427759	GCF_001278035.1	PRE	Proteobacteria	Alphaproteobacteria	Sphingomonadales	Sphingomonadaceae	Sphingopyxis
tRNAs similarity	aw14-fl_N1152_L15603_C1.427759	GCF_001281485.1	PRE	Proteobacteria	Alphaproteobacteria	Sphingomonadales	Sphingomonadaceae	Altererythrobacter
tRNAs similarity	aw3-pa_N270_L54472_C3.275039	GCF_001294535.1	PRE	Proteobacteria	Alphaproteobacteria	Rhodobacterales	Rhodobacteraceae	Cypionkella
tRNAs similarity	aw14-fl_N1152_L15603_C1.427759	GCF_001296025.1	PRE	Proteobacteria	Alphaproteobacteria	Sphingomonadales	Sphingomonadaceae	Porphyrobacter
tRNAs similarity	aw24-fl_N242_L41109_C1.534893	GCF_001305295.1	PRE	Proteobacteria	Gammaproteobacteria	Pseudomonadales	Nitrincolaceae	Neptunomonas
tRNAs similarity	aw14-fl_N1152_L15603_C1.427759	GCF_001305965.1	PRE	Proteobacteria	Alphaproteobacteria	Sphingomonadales	Sphingomonadaceae	Caenibius
tRNAs similarity	aw3-pa_N44_L130095_C4.970293	GCF_001306415.1	PRE	Bacteroidota	Bacteroidia	Flavobacteriales	Flavobacteriaceae	Croceitalea
tRNAs similarity	aw17-pa_N28_L95690_C4.181765	GCF_001306415.1	PRE	Bacteroidota	Bacteroidia	Flavobacteriales	Flavobacteriaceae	Croceitalea
tRNAs similarity	aw14-fl_N1152_L15603_C1.427759	GCF_001307295.1	PRE	Proteobacteria	Alphaproteobacteria	Sphingomonadales	Sphingomonadaceae	Sphingopyxis
Homology match	aw2-pa_N1513_L22242_C2.317251_fragment_1	GCF_001308265.1	PRE	Proteobacteria	Alphaproteobacteria	Rhodobacterales	Rhodobacteraceae	Celeribacter
Homology match	aw3-pa_N5736_L11738_C3.042201	GCF_001308265.1	PRE	Proteobacteria	Alphaproteobacteria	Rhodobacterales	Rhodobacteraceae	Celeribacter
tRNAs similarity	aw14-fl_N1152_L15603_C1.427759	GCF_001314325.1	PRE	Proteobacteria	Alphaproteobacteria	Sphingomonadales	Sphingomonadaceae	Sphingopyxis
Homology match	aw2-pa_N1513_L22242_C2.317251_fragment_1	GCF_001408515.1	PRE	Proteobacteria	Alphaproteobacteria	Rhodobacterales	Rhodobacteraceae	Jannaschia
tRNAs similarity	aw3-pa_N44_L130095_C4.970293	GCF_001413955.1	PRE	Bacteroidota	Bacteroidia	Flavobacteriales	Flavobacteriaceae	Muricauda
tRNAs similarity	aw17-pa_N28_L95690_C4.181765	GCF_001413955.1	PRE	Bacteroidota	Bacteroidia	Flavobacteriales	Flavobacteriaceae	Muricauda
tRNAs similarity	aw23-pa_N456_L24361_C2.572460	GCF_001418345.1	PRE	Proteobacteria	Gammaproteobacteria	Enterobacterales	Alteromonadaceae	Idiomarina
tRNAs similarity	vRhyme_bin_278	GCF_001421355.1	PRE	Proteobacteria	Alphaproteobacteria	Sphingomonadales	Sphingomonadaceae	Sphingomonas
tRNAs similarity	aw14-fl_N1152_L15603_C1.427759	GCF_001427085.1	PRE	Proteobacteria	Alphaproteobacteria	Sphingomonadales	Sphingomonadaceae	Sphingopyxis
tRNAs similarity	aw14-fl_N1152_L15603_C1.427759	GCF_001427105.1	PRE	Proteobacteria	Alphaproteobacteria	Sphingomonadales	Sphingomonadaceae	Sphingopyxis
tRNAs similarity	aw14-fl_N1152_L15603_C1.427759	GCF_001427865.1	PRE	Proteobacteria	Alphaproteobacteria	Sphingomonadales	Sphingomonadaceae	Croceibacterium
tRNAs similarity	aw14-fl_N1152_L15603_C1.427759	GCF_001428605.1	PRE	Proteobacteria	Alphaproteobacteria	Sphingomonadales	Sphingomonadaceae	Rhizorhabdus
tRNAs similarity	aw14-fl_N1152_L15603_C1.427759	GCF_001429065.1	PRE	Proteobacteria	Alphaproteobacteria	Sphingomonadales	Sphingomonadaceae	Rhizorhabdus
tRNAs similarity	aw14-fl_N1152_L15603_C1.427759	GCF_001456115.1	PRE	Proteobacteria	Alphaproteobacteria	Sphingomonadales	Sphingomonadaceae	Sphingobium
Homology match	aw2-pa_N1513_L22242_C2.317251_fragment_1	GCF_001458255.1	PRE	Proteobacteria	Alphaproteobacteria	Rhodobacterales	Rhodobacteraceae	Thalassobius
tRNAs similarity	aw14-fl_N1152_L15603_C1.427759	GCF_001468225.1	PRE	Proteobacteria	Alphaproteobacteria	Sphingomonadales	Sphingomonadaceae	Sphingopyxis
tRNAs similarity	aw14-fl_N1152_L15603_C1.427759	GCF_001468265.1	PRE	Proteobacteria	Alphaproteobacteria	Sphingomonadales	Sphingomonadaceae	Sphingopyxis
tRNAs similarity	aw14-fl_N1152_L15603_C1.427759	GCF_001468285.1	PRE	Proteobacteria	Alphaproteobacteria	Sphingomonadales	Sphingomonadaceae	Sphingopyxis
tRNAs similarity	aw14-fl_N1152_L15603_C1.427759	GCF_001468395.1	PRE	Proteobacteria	Alphaproteobacteria	Sphingomonadales	Sphingomonadaceae	Sphingopyxis
tRNAs similarity	aw14-fl_N1152_L15603_C1.427759	GCF_001468465.1	PRE	Proteobacteria	Alphaproteobacteria	Sphingomonadales	Sphingomonadaceae	Sphingopyxis
tRNAs similarity	aw14-fl_N1152_L15603_C1.427759	GCF_001476695.1	PRE	Proteobacteria	Alphaproteobacteria	Sphingomonadales	Sphingomonadaceae	Novosphingobium
tRNAs similarity	aw14-fl_N1152_L15603_C1.427759	GCF_001519055.1	PRE	Proteobacteria	Alphaproteobacteria	Sphingomonadales	Sphingomonadaceae	Novosphingobium
tRNAs similarity	aw14-fl_N1152_L15603_C1.427759	GCF_001519065.1	PRE	Proteobacteria	Alphaproteobacteria	Sphingomonadales	Sphingomonadaceae	Novosphingobium
tRNAs similarity	aw14-fl_N1152_L15603_C1.427759	GCF_001519075.1	PRE	Proteobacteria	Alphaproteobacteria	Sphingomonadales	Sphingomonadaceae	Novosphingobium
tRNAs similarity	aw14-fl_N1152_L15603_C1.427759	GCF_001542855.1	PRE	Proteobacteria	Alphaproteobacteria	Sphingomonadales	Sphingomonadaceae	Erythrobacter_A
tRNAs similarity	aw14-fl_N1152_L15603_C1.427759	GCF_001542875.1	PRE	Proteobacteria	Alphaproteobacteria	Sphingomonadales	Sphingomonadaceae	Erythrobacter
tRNAs similarity	aw14-fl_N1152_L15603_C1.427759	GCF_001555775.1	PRE	Proteobacteria	Alphaproteobacteria	Sphingomonadales	Sphingomonadaceae	Blastomonas
tRNAs similarity	aw14-fl_N1152_L15603_C1.427759	GCF_001556995.1	PRE	Proteobacteria	Alphaproteobacteria	Sphingomonadales	Sphingomonadaceae	Porphyrobacter
tRNAs similarity	aw14-fl_N1152_L15603_C1.427759	GCF_001557115.1	PRE	Proteobacteria	Alphaproteobacteria	Sphingomonadales	Sphingomonadaceae	Porphyrobacter
tRNAs similarity	aw14-fl_N1152_L15603_C1.427759	GCF_001557325.1	PRE	Proteobacteria	Alphaproteobacteria	Sphingomonadales	Sphingomonadaceae	Porphyrobacter
tRNAs similarity	aw14-fl_N1152_L15603_C1.427759	GCF_001563265.1	PRE	Proteobacteria	Alphaproteobacteria	Sphingomonadales	Sphingomonadaceae	Sphingobium
tRNAs similarity	aw14-fl_N1152_L15603_C1.427759	GCF_001563285.1	PRE	Proteobacteria	Alphaproteobacteria	Sphingomonadales	Sphingomonadaceae	Sphingobium
tRNAs similarity	aw14-fl_N1152_L15603_C1.427759	GCF_001590985.1	PRE	Proteobacteria	Alphaproteobacteria	Sphingomonadales	Sphingomonadaceae	Novosphingobium
tRNAs similarity	aw14-fl_N1152_L15603_C1.427759	GCF_001591045.1	PRE	Proteobacteria	Alphaproteobacteria	Sphingomonadales	Sphingomonadaceae	Sphingopyxis
Homology match	aw26-fl_N4344_L11492_C1.462297	GCF_001592305.1	PRE	Proteobacteria	Gammaproteobacteria	Burkholderiales	Burkholderiaceae	Hydrogenophaga
Homology match	aw26-fl_N4344_L11492_C1.462297	GCF_001592875.1	PRE	Proteobacteria	Gammaproteobacteria	Pseudomonadales	Pseudomonadaceae	Pseudomonas_E
tRNAs similarity	vRhyme_bin_417	GCF_001592935.1	PRE	Bacteroidota	Bacteroidia	Cytophagales	Cyclobacteriaceae	Roseivirga
tRNAs similarity	aw14-fl_N1152_L15603_C1.427759	GCF_001598375.1	PRE	Proteobacteria	Alphaproteobacteria	Sphingomonadales	Sphingomonadaceae	Novosphingobium
tRNAs similarity	aw14-fl_N1152_L15603_C1.427759	GCF_001598435.1	PRE	Proteobacteria	Alphaproteobacteria	Sphingomonadales	Sphingomonadaceae	Sphingomonas
tRNAs similarity	aw14-fl_N1152_L15603_C1.427759	GCF_001598815.1	PRE	Proteobacteria	Alphaproteobacteria	Sphingomonadales	Sphingomonadaceae	Sphingopyxis
tRNAs similarity	aw3-pa_N270_L54472_C3.275039	GCF_001620265.1	PRE	Proteobacteria	Alphaproteobacteria	Rhodobacterales	Rhodobacteraceae	Defluviimonas_B
tRNAs similarity	aw14-fl_N1152_L15603_C1.427759	GCF_001625325.1	PRE	Proteobacteria	Alphaproteobacteria	Sphingomonadales	Sphingomonadaceae	Caenibius
tRNAs similarity	aw14-fl_N1152_L15603_C1.427759	GCF_001634625.1	PRE	Proteobacteria	Alphaproteobacteria	Sphingomonadales	Sphingomonadaceae	Croceicoccus
tRNAs similarity	aw14-fl_N1152_L15603_C1.427759	GCF_001635685.1	PRE	Proteobacteria	Alphaproteobacteria	Sphingomonadales	Sphingomonadaceae	Erythrobacter_A
tRNAs similarity	vRhyme_bin_417	GCF_001637325.1	PRE	Bacteroidota	Bacteroidia	Flavobacteriales	Flavobacteriaceae	LPB0005
tRNAs similarity	aw23-fl_N1420_L16641_C2.918857	GCF_001637325.1	PRE	Bacteroidota	Bacteroidia	Flavobacteriales	Flavobacteriaceae	LPB0005
tRNAs similarity	vRhyme_bin_2569	GCF_001637325.1	PRE	Bacteroidota	Bacteroidia	Flavobacteriales	Flavobacteriaceae	LPB0005
tRNAs similarity	aw14-fl_N1152_L15603_C1.427759	GCF_001650735.1	PRE	Proteobacteria	Alphaproteobacteria	Sphingomonadales	Sphingomonadaceae	Sphingomonas
tRNAs similarity	aw14-fl_N1152_L15603_C1.427759	GCF_001658005.1	PRE	Proteobacteria	Alphaproteobacteria	Sphingomonadales	Sphingomonadaceae	Sphingobium
tRNAs similarity	aw23-pa_N456_L24361_C2.572460	GCF_001660395.1	PRE	Proteobacteria	Gammaproteobacteria	Enterobacterales	Alteromonadaceae	XY
tRNAs similarity	aw14-fl_N1152_L15603_C1.427759	GCF_001661675.2	PRE	Proteobacteria	Alphaproteobacteria	Sphingomonadales	Sphingomonadaceae	Croceicoccus
tRNAs similarity	aw14-fl_N1152_L15603_C1.427759	GCF_001661915.1	PRE	Proteobacteria	Alphaproteobacteria	Sphingomonadales	Sphingomonadaceae	Croceicoccus
tRNAs similarity	aw14-fl_N1152_L15603_C1.427759	GCF_001661965.1	PRE	Proteobacteria	Alphaproteobacteria	Sphingomonadales	Sphingomonadaceae	Croceicoccus
tRNAs similarity	aw14-fl_N1152_L15603_C1.427759	GCF_001663155.1	PRE	Proteobacteria	Alphaproteobacteria	Sphingomonadales	Sphingomonadaceae	Altererythrobacter
tRNAs similarity	aw14-fl_N1152_L15603_C1.427759	GCF_001663175.1	PRE	Proteobacteria	Alphaproteobacteria	Sphingomonadales	Sphingomonadaceae	Porphyrobacter
tRNAs similarity	aw14-fl_N1152_L15603_C1.427759	GCF_001677335.1	PRE	Proteobacteria	Alphaproteobacteria	Sphingomonadales	Sphingomonadaceae	Porphyrobacter
tRNAs similarity	aw14-fl_N1152_L15603_C1.427759	GCF_001678665.1	PRE	Proteobacteria	Alphaproteobacteria	Sphingomonadales	Sphingomonadaceae	Erythrobacter_A
tRNAs similarity	vRhyme_bin_417	GCF_001678675.1	PRE	Bacteroidota	Bacteroidia	Flavobacteriales	Flavobacteriaceae	Gelidibacter
tRNAs similarity	aw23-fl_N1420_L16641_C2.918857	GCF_001678675.1	PRE	Bacteroidota	Bacteroidia	Flavobacteriales	Flavobacteriaceae	Gelidibacter
tRNAs similarity	vRhyme_bin_2569	GCF_001678675.1	PRE	Bacteroidota	Bacteroidia	Flavobacteriales	Flavobacteriaceae	Gelidibacter
tRNAs similarity	aw3-pa_N44_L130095_C4.970293	GCF_001683825.1	PRE	Bacteroidota	Bacteroidia	Flavobacteriales	Flavobacteriaceae	Zeaxanthinibacter
tRNAs similarity	aw17-pa_N28_L95690_C4.181765	GCF_001683825.1	PRE	Bacteroidota	Bacteroidia	Flavobacteriales	Flavobacteriaceae	Zeaxanthinibacter
tRNAs similarity	aw3-pa_N44_L130095_C4.970293	GCF_001683915.1	PRE	Bacteroidota	Bacteroidia	Flavobacteriales	Flavobacteriaceae	Muricauda
tRNAs similarity	aw17-pa_N28_L95690_C4.181765	GCF_001683915.1	PRE	Bacteroidota	Bacteroidia	Flavobacteriales	Flavobacteriaceae	Muricauda
tRNAs similarity	aw14-fl_N1152_L15603_C1.427759	GCF_001687545.1	PRE	Proteobacteria	Alphaproteobacteria	Sphingomonadales	Sphingomonadaceae	Erythrobacter_E
Spacers similarity	aw4-fl_N4742_L12147_C0.890932	GCF_001696605.3	PRE	Proteobacteria	Gammaproteobacteria	Pseudomonadales	Moraxellaceae	Acinetobacter
tRNAs similarity	aw14-fl_N1152_L15603_C1.427759	GCF_001698205.1	PRE	Proteobacteria	Alphaproteobacteria	Sphingomonadales	Sphingomonadaceae	Altererythrobacter_B
tRNAs similarity	aw5-fl_N3206_L10877_C1.530605	GCF_001704575.1	PRE	Proteobacteria	Gammaproteobacteria	Burkholderiales	Methylophilaceae	UBA6140
Spacers similarity	aw3-fl_N143_L62648_C7.495066	GCF_001704615.2	PRE	Proteobacteria	Gammaproteobacteria	Pseudomonadales	Moraxellaceae	Acinetobacter
tRNAs similarity	aw14-fl_N1152_L15603_C1.427759	GCF_001719165.1	PRE	Proteobacteria	Alphaproteobacteria	Sphingomonadales	Sphingomonadaceae	Erythrobacter_D
tRNAs similarity	aw14-fl_N1152_L15603_C1.427759	GCF_001720465.1	PRE	Proteobacteria	Alphaproteobacteria	Sphingomonadales	Sphingomonadaceae	Porphyrobacter
tRNAs similarity	vRhyme_bin_417	GCF_001735715.1	PRE	Bacteroidota	Bacteroidia	Flavobacteriales	Flavobacteriaceae	UBA3537
tRNAs similarity	aw23-pa_N456_L24361_C2.572460	GCF_001757105.1	PRE	Proteobacteria	Gammaproteobacteria	Enterobacterales	Alteromonadaceae	Alteromonas_B
tRNAs similarity	aw14-fl_N1152_L15603_C1.427759	GCF_001757355.1	PRE	Proteobacteria	Alphaproteobacteria	Sphingomonadales	Sphingomonadaceae	Sphingobium
tRNAs similarity	aw23-pa_N456_L24361_C2.572460	GCF_001758465.1	PRE	Proteobacteria	Gammaproteobacteria	Enterobacterales	Alteromonadaceae	Alteromonas_A
tRNAs similarity	vRhyme_bin_370	GCF_001854405.1	PRE	Proteobacteria	Alphaproteobacteria	Caulobacterales	Hyphomonadaceae	Henriciella
tRNAs similarity	aw23-pa_N456_L24361_C2.572460	GCF_001885075.1	PRE	Proteobacteria	Gammaproteobacteria	Enterobacterales	Alteromonadaceae	Alteromonas
tRNAs similarity	aw5-fl_N3206_L10877_C1.530605	GCF_001886695.1	PRE	Proteobacteria	Alphaproteobacteria	Sphingomonadales	Sphingomonadaceae	Erythrobacter_B
tRNAs similarity	aw14-fl_N1152_L15603_C1.427759	GCF_001886695.1	PRE	Proteobacteria	Alphaproteobacteria	Sphingomonadales	Sphingomonadaceae	Erythrobacter_B
tRNAs similarity	aw14-fl_N1152_L15603_C1.427759	GCF_001890385.1	PRE	Proteobacteria	Alphaproteobacteria	Sphingomonadales	Sphingomonadaceae	JJ
tRNAs similarity	aw3-pa_N270_L54472_C3.275039	GCF_001908835.1	PRE	Proteobacteria	Alphaproteobacteria	Rhodobacterales	Rhodobacteraceae	Marivivens
tRNAs similarity	aw24-fl_N242_L41109_C1.534893	GCF_001922575.1	PRE	Proteobacteria	Gammaproteobacteria	Pseudomonadales	Nitrincolaceae	Neptunomonas
tRNAs similarity	aw23-pa_N456_L24361_C2.572460	GCF_001953635.1	PRE	Proteobacteria	Gammaproteobacteria	Enterobacterales	Alteromonadaceae	Alteromonas
tRNAs similarity	vRhyme_bin_1333	GCF_001957125.1	PRE	Proteobacteria	Gammaproteobacteria	Enterobacterales	Shewanellaceae	Shewanella
tRNAs similarity	vRhyme_bin_921	GCF_001957125.1	PRE	Proteobacteria	Gammaproteobacteria	Enterobacterales	Shewanellaceae	Shewanella
tRNAs similarity	aw14-fl_N1152_L15603_C1.427759	GCF_001984035.1	PRE	Proteobacteria	Alphaproteobacteria	Sphingomonadales	Sphingomonadaceae	Sphingopyxis
tRNAs similarity	aw14-fl_N1152_L15603_C1.427759	GCF_001990265.1	PRE	Proteobacteria	Alphaproteobacteria	Sphingomonadales	Sphingomonadaceae	Sphingopyxis
tRNAs similarity	aw24-fl_N242_L41109_C1.534893	GCF_002025205.1	PRE	Proteobacteria	Gammaproteobacteria	Pseudomonadales	Pseudomonadaceae	Pseudomonas_E
tRNAs similarity	aw3-pa_N44_L130095_C4.970293	GCF_002072105.2	PRE	Bacteroidota	Bacteroidia	Flavobacteriales	Flavobacteriaceae	Croceivirga
tRNAs similarity	aw17-pa_N28_L95690_C4.181765	GCF_002072105.2	PRE	Bacteroidota	Bacteroidia	Flavobacteriales	Flavobacteriaceae	Croceivirga
tRNAs similarity	vRhyme_bin_417	GCF_002072105.2	PRE	Bacteroidota	Bacteroidia	Flavobacteriales	Flavobacteriaceae	Croceivirga
tRNAs similarity	aw14-fl_N1152_L15603_C1.427759	GCF_002080435.1	PRE	Proteobacteria	Alphaproteobacteria	Sphingomonadales	Sphingomonadaceae	Sphingobium
Homology match	aw24-fl_N190_L45298_C1.485134_fragment_1	GCF_002088945.1	PRE	Proteobacteria	Alphaproteobacteria	Caulobacterales	Hyphomonadaceae	Henriciella
tRNAs similarity	aw14-fl_N1152_L15603_C1.427759	GCF_002091475.1	PRE	Proteobacteria	Alphaproteobacteria	Sphingomonadales	Sphingomonadaceae	Sphingomonas
tRNAs similarity	vRhyme_bin_417	GCF_002117125.1	PRE	Bacteroidota	Bacteroidia	Flavobacteriales	Flavobacteriaceae	Nonlabens
tRNAs similarity	vRhyme_bin_417	GCF_002150785.1	PRE	Bacteroidota	Bacteroidia	Flavobacteriales	Flavobacteriaceae	Arenibacter
tRNAs similarity	aw14-fl_N1152_L15603_C1.427759	GCF_002151445.1	PRE	Proteobacteria	Alphaproteobacteria	Sphingomonadales	Sphingomonadaceae	Sphingomonas_E
tRNAs similarity	aw14-fl_N1152_L15603_C1.427759	GCF_002155425.1	PRE	Proteobacteria	Alphaproteobacteria	Sphingomonadales	Sphingomonadaceae	Porphyrobacter
tRNAs similarity	aw14-fl_N1152_L15603_C1.427759	GCF_002155685.1	PRE	Proteobacteria	Alphaproteobacteria	Sphingomonadales	Sphingomonadaceae	Porphyrobacter
tRNAs similarity	aw14-fl_N1152_L15603_C1.427759	GCF_002155695.1	PRE	Proteobacteria	Alphaproteobacteria	Sphingomonadales	Sphingomonadaceae	Porphyrobacter
tRNAs similarity	vRhyme_bin_417	GCF_002163875.1	PRE	Bacteroidota	Bacteroidia	Flavobacteriales	Flavobacteriaceae	Gilvibacter
Spacers similarity	vRhyme_bin_3072	GCF_002165255.2	PRE	Proteobacteria	Gammaproteobacteria	Pseudomonadales	Moraxellaceae	Acinetobacter
Spacers similarity	vRhyme_bin_3842	GCF_002165255.2	PRE	Proteobacteria	Gammaproteobacteria	Pseudomonadales	Moraxellaceae	Acinetobacter
Spacers similarity	aw7-fl_N45_L61600_C9.973289	GCF_002165255.2	PRE	Proteobacteria	Gammaproteobacteria	Pseudomonadales	Moraxellaceae	Acinetobacter
Spacers similarity	aw5-pa_N321_L20390_C8.671520	GCF_002165255.2	PRE	Proteobacteria	Gammaproteobacteria	Pseudomonadales	Moraxellaceae	Acinetobacter
Spacers similarity	aw7-pa_N658_L20581_C1.344040	GCF_002165255.2	PRE	Proteobacteria	Gammaproteobacteria	Pseudomonadales	Moraxellaceae	Acinetobacter
Spacers similarity	aw5-fl_N796_L19443_C4.743684	GCF_002165255.2	PRE	Proteobacteria	Gammaproteobacteria	Pseudomonadales	Moraxellaceae	Acinetobacter
tRNAs similarity	aw24-fl_N242_L41109_C1.534893	GCF_002197985.1	PRE	Proteobacteria	Gammaproteobacteria	Pseudomonadales	Pseudomonadaceae	Pseudomonas_D
tRNAs similarity	aw23-pa_N456_L24361_C2.572460	GCF_002201535.1	PRE	Proteobacteria	Gammaproteobacteria	Enterobacterales	Alteromonadaceae	Lacimicrobium
tRNAs similarity	aw14-fl_N1152_L15603_C1.427759	GCF_002205635.1	PRE	Proteobacteria	Alphaproteobacteria	Sphingomonadales	Sphingomonadaceae	Sphingopyxis
tRNAs similarity	aw14-fl_N1152_L15603_C1.427759	GCF_002205675.1	PRE	Proteobacteria	Alphaproteobacteria	Sphingomonadales	Sphingomonadaceae	Sphingopyxis
tRNAs similarity	aw14-fl_N1152_L15603_C1.427759	GCF_002215495.1	PRE	Proteobacteria	Alphaproteobacteria	Sphingomonadales	Sphingomonadaceae	Porphyrobacter
Spacers similarity	aw9-pa_N216_L59457_C7.004601	GCF_002222655.1	PRE	Proteobacteria	Gammaproteobacteria	Burkholderiales	Burkholderiaceae	Vitreoscilla_A
tRNAs similarity	aw14-fl_N1152_L15603_C1.427759	GCF_002237615.1	PRE	Proteobacteria	Alphaproteobacteria	Sphingomonadales	Sphingomonadaceae	Erythrobacter_A
Homology match	aw26-fl_N4344_L11492_C1.462297	GCF_002245655.1	PRE	Proteobacteria	Gammaproteobacteria	Burkholderiales	Rhodocyclaceae	Thauera
Homology match	vRhyme_bin_3859	GCF_002251755.1	PRE	Proteobacteria	Alphaproteobacteria	Sphingomonadales	Sphingomonadaceae	Sandarakinorhabdus
tRNAs similarity	aw14-fl_N1152_L15603_C1.427759	GCF_002269345.1	PRE	Proteobacteria	Alphaproteobacteria	Sphingomonadales	Sphingomonadaceae	Altererythrobacter_B
tRNAs similarity	aw3-pa_N44_L130095_C4.970293	GCF_002269385.1	PRE	Bacteroidota	Bacteroidia	Flavobacteriales	Flavobacteriaceae	Maribacter
tRNAs similarity	aw17-pa_N28_L95690_C4.181765	GCF_002269385.1	PRE	Bacteroidota	Bacteroidia	Flavobacteriales	Flavobacteriaceae	Maribacter
tRNAs similarity	aw14-fl_N1152_L15603_C1.427759	GCF_002277025.1	PRE	Proteobacteria	Alphaproteobacteria	Sphingomonadales	Sphingomonadaceae	Sphingopyxis
tRNAs similarity	aw14-fl_N1152_L15603_C1.427759	GCF_002288825.1	PRE	Proteobacteria	Alphaproteobacteria	Sphingomonadales	Sphingomonadaceae	Sphingomonas
tRNAs similarity	aw24-fl_N242_L41109_C1.534893	GCF_002307495.1	PRE	Proteobacteria	Gammaproteobacteria	Pseudomonadales	Pseudomonadaceae	Pseudomonas_D
tRNAs similarity	aw14-fl_N1152_L15603_C1.427759	GCF_002355275.1	PRE	Proteobacteria	Alphaproteobacteria	Sphingomonadales	Sphingomonadaceae	Rhizorhabdus
tRNAs similarity	aw14-fl_N1152_L15603_C1.427759	GCF_002355855.1	PRE	Proteobacteria	Alphaproteobacteria	Sphingomonadales	Sphingomonadaceae	Sphingobium
tRNAs similarity	aw23-pa_N456_L24361_C2.572460	GCF_002499975.1	PRE	Proteobacteria	Gammaproteobacteria	Enterobacterales	Alteromonadaceae	Alteromonas_C
tRNAs similarity	aw3-pa_N44_L130095_C4.970293	GCF_002514735.1	PRE	Bacteroidota	Bacteroidia	Flavobacteriales	Flavobacteriaceae	Sediminicola_A
tRNAs similarity	aw17-pa_N28_L95690_C4.181765	GCF_002514735.1	PRE	Bacteroidota	Bacteroidia	Flavobacteriales	Flavobacteriaceae	Sediminicola_A
tRNAs similarity	aw14-fl_N1152_L15603_C1.427759	GCF_002556635.1	PRE	Proteobacteria	Alphaproteobacteria	Sphingomonadales	Sphingomonadaceae	Novosphingobium
tRNAs similarity	vRhyme_bin_3075	GCF_002608565.1	PRE	Proteobacteria	Gammaproteobacteria	Enterobacterales	Vibrionaceae	Vibrio
Spacers similarity	vRhyme_bin_3072	GCF_002688565.1	PRE	Proteobacteria	Gammaproteobacteria	Pseudomonadales	Moraxellaceae	Acinetobacter
tRNAs similarity	vRhyme_bin_3251	GCF_002723935.1	PRE	Proteobacteria	Alphaproteobacteria	Acetobacterales	Acetobacteraceae	Gluconobacter
tRNAs similarity	vRhyme_bin_3251	GCF_002723955.1	PRE	Proteobacteria	Alphaproteobacteria	Acetobacterales	Acetobacteraceae	Gluconobacter
tRNAs similarity	vRhyme_bin_3251	GCF_002723975.1	PRE	Proteobacteria	Alphaproteobacteria	Acetobacterales	Acetobacteraceae	Gluconobacter
tRNAs similarity	vRhyme_bin_3251	GCF_002723995.1	PRE	Proteobacteria	Alphaproteobacteria	Acetobacterales	Acetobacteraceae	Gluconobacter
tRNAs similarity	vRhyme_bin_3075	GCF_002738015.1	PRE	Proteobacteria	Gammaproteobacteria	Enterobacterales	Shewanellaceae	Shewanella
tRNAs similarity	vRhyme_bin_3075	GCF_002741985.1	PRE	Proteobacteria	Gammaproteobacteria	Enterobacterales	Vibrionaceae	Vibrio
tRNAs similarity	aw3-pa_N44_L130095_C4.970293	GCF_002742265.1	PRE	Bacteroidota	Bacteroidia	Flavobacteriales	Flavobacteriaceae	Maribacter
tRNAs similarity	aw17-pa_N28_L95690_C4.181765	GCF_002742265.1	PRE	Bacteroidota	Bacteroidia	Flavobacteriales	Flavobacteriaceae	Maribacter
tRNAs similarity	vRhyme_bin_3075	GCF_002744715.1	PRE	Proteobacteria	Gammaproteobacteria	Pseudomonadales	Oleiphilaceae	Marinobacter
tRNAs similarity	vRhyme_bin_3075	GCF_002744735.1	PRE	Proteobacteria	Gammaproteobacteria	Pseudomonadales	Oleiphilaceae	Marinobacter
tRNAs similarity	vRhyme_bin_3075	GCF_002777975.1	PRE	Proteobacteria	Gammaproteobacteria	Enterobacterales	Shewanellaceae	Shewanella
tRNAs similarity	aw3-pa_N270_L54472_C3.275039	GCF_002794355.1	PRE	Proteobacteria	Alphaproteobacteria	Rhodobacterales	Rhodobacteraceae	Cypionkella
tRNAs similarity	aw14-fl_N1152_L15603_C1.427759	GCF_002795865.1	PRE	Proteobacteria	Alphaproteobacteria	Sphingomonadales	Sphingomonadaceae	Erythrobacter_A
tRNAs similarity	vRhyme_bin_3075	GCF_002806945.1	PRE	Proteobacteria	Gammaproteobacteria	Pseudomonadales	Oleiphilaceae	Marinobacter
tRNAs similarity	vRhyme_bin_3075	GCF_002806975.1	PRE	Proteobacteria	Gammaproteobacteria	Pseudomonadales	Oleiphilaceae	Marinobacter
tRNAs similarity	aw17-pa_N2325_L13217_C2.351413	GCF_002807015.1	PRE	Bacteroidota	Bacteroidia	Flavobacteriales	Flavobacteriaceae	Myroides
tRNAs similarity	vRhyme_bin_3075	GCF_002807665.1	PRE	Proteobacteria	Gammaproteobacteria	Enterobacterales	Alteromonadaceae	Alteromonas_E
tRNAs similarity	vRhyme_bin_3075	GCF_002807685.1	PRE	Proteobacteria	Gammaproteobacteria	Enterobacterales	Alteromonadaceae	Alteromonas_E
tRNAs similarity	vRhyme_bin_3075	GCF_002810445.1	PRE	Proteobacteria	Gammaproteobacteria	Burkholderiales	Burkholderiaceae	Advenella
tRNAs similarity	vRhyme_bin_3075	GCF_002812955.1	PRE	Proteobacteria	Gammaproteobacteria	Enterobacterales	Vibrionaceae	Vibrio
tRNAs similarity	aw3-pa_N44_L130095_C4.970293	GCF_002813125.1	PRE	Bacteroidota	Bacteroidia	Flavobacteriales	Flavobacteriaceae	Muricauda
tRNAs similarity	aw17-pa_N28_L95690_C4.181765	GCF_002813125.1	PRE	Bacteroidota	Bacteroidia	Flavobacteriales	Flavobacteriaceae	Muricauda
tRNAs similarity	aw3-pa_N44_L130095_C4.970293	GCF_002813285.1	PRE	Bacteroidota	Bacteroidia	Flavobacteriales	Flavobacteriaceae	Pseudozobellia
tRNAs similarity	aw17-pa_N28_L95690_C4.181765	GCF_002813285.1	PRE	Bacteroidota	Bacteroidia	Flavobacteriales	Flavobacteriaceae	Pseudozobellia
tRNAs similarity	vRhyme_bin_3075	GCF_002831605.1	PRE	Proteobacteria	Gammaproteobacteria	Enterobacterales	Alteromonadaceae	Alteromonas
tRNAs similarity	aw23-pa_N456_L24361_C2.572460	GCF_002831605.1	PRE	Proteobacteria	Gammaproteobacteria	Enterobacterales	Alteromonadaceae	Alteromonas
tRNAs similarity	vRhyme_bin_3075	GCF_002836315.1	PRE	Proteobacteria	Gammaproteobacteria	Enterobacterales	Shewanellaceae	Shewanella
tRNAs similarity	vRhyme_bin_3075	GCF_002836975.1	PRE	Proteobacteria	Gammaproteobacteria	Enterobacterales	Shewanellaceae	Shewanella
tRNAs similarity	vRhyme_bin_3075	GCF_002838165.1	PRE	Proteobacteria	Gammaproteobacteria	Enterobacterales	Shewanellaceae	Shewanella
tRNAs similarity	vRhyme_bin_3075	GCF_002849615.1	PRE	Proteobacteria	Gammaproteobacteria	Burkholderiales	Burkholderiaceae	Candidimonas_A
tRNAs similarity	vRhyme_bin_3075	GCF_002849655.1	PRE	Proteobacteria	Gammaproteobacteria	Burkholderiales	Burkholderiaceae	Candidimonas_A
tRNAs similarity	vRhyme_bin_3075	GCF_002849855.1	PRE	Proteobacteria	Gammaproteobacteria	Enterobacterales	Vibrionaceae	Vibrio
tRNAs similarity	aw3-pa_N270_L54472_C3.275039	GCF_002850435.1	PRE	Proteobacteria	Alphaproteobacteria	Rhodobacterales	Rhodobacteraceae	Marivivens
Homology match	aw3-pa_N2887_L16846_C6.112507	GCF_002850435.1	PRE	Proteobacteria	Alphaproteobacteria	Rhodobacterales	Rhodobacteraceae	Marivivens
tRNAs similarity	aw14-fl_N1152_L15603_C1.427759	GCF_002855495.1	PRE	Proteobacteria	Alphaproteobacteria	Sphingomonadales	Sphingomonadaceae	Porphyrobacter
tRNAs similarity	vRhyme_bin_801	GCF_002860325.1	PRE	Proteobacteria	Alphaproteobacteria	Rhodobacterales	Rhodobacteraceae	Amylibacter
tRNAs similarity	vRhyme_bin_3075	GCF_002864685.1	PRE	Proteobacteria	Gammaproteobacteria	Pseudomonadales	Alcanivoracaceae	Alcanivorax
tRNAs similarity	vRhyme_bin_3075	GCF_002868715.1	PRE	Proteobacteria	Gammaproteobacteria	Pseudomonadales	Halieaceae	Haliea
tRNAs similarity	vRhyme_bin_3075	GCF_002870125.1	PRE	Proteobacteria	Gammaproteobacteria	Burkholderiales	Burkholderiaceae	Paraburkholderia
tRNAs similarity	aw14-fl_N1152_L15603_C1.427759	GCF_002870965.1	PRE	Proteobacteria	Alphaproteobacteria	Sphingomonadales	Sphingomonadaceae	Altererythrobacter_B
tRNAs similarity	vRhyme_bin_3075	GCF_002873135.1	PRE	Proteobacteria	Gammaproteobacteria	Enterobacterales	Shewanellaceae	Shewanella
tRNAs similarity	vRhyme_bin_3075	GCF_002873615.1	PRE	Proteobacteria	Gammaproteobacteria	Enterobacterales	Shewanellaceae	Shewanella
Homology match	aw26-fl_N4344_L11492_C1.462297	GCF_002879645.1	PRE	Proteobacteria	Gammaproteobacteria	Pseudomonadales	Halomonadaceae	Halomonas
tRNAs similarity	vRhyme_bin_3075	GCF_002879865.1	PRE	Proteobacteria	Gammaproteobacteria	Burkholderiales	Burkholderiaceae	Paraburkholderia
tRNAs similarity	vRhyme_bin_3075	GCF_002885955.2	PRE	Proteobacteria	Gammaproteobacteria	Burkholderiales	Burkholderiaceae	Achromobacter
Homology match	aw2-fl_N228_L46381_C1.995027_fragment_1	GCF_002885955.2	PRE	Proteobacteria	Gammaproteobacteria	Burkholderiales	Burkholderiaceae	Achromobacter
Homology match	aw2-pa_N1898_L19936_C2.024433	GCF_002885955.2	PRE	Proteobacteria	Gammaproteobacteria	Burkholderiales	Burkholderiaceae	Achromobacter
tRNAs similarity	vRhyme_bin_3075	GCF_002887595.1	PRE	Proteobacteria	Gammaproteobacteria	Enterobacterales	Alteromonadaceae	Bowmanella
tRNAs similarity	aw24-fl_N242_L41109_C1.534893	GCF_002890875.1	PRE	Proteobacteria	Gammaproteobacteria	Pseudomonadales	Pseudomonadaceae	Pseudomonas_A
tRNAs similarity	aw24-fl_N242_L41109_C1.534893	GCF_002890895.1	PRE	Proteobacteria	Gammaproteobacteria	Pseudomonadales	Pseudomonadaceae	Pseudomonas_A
tRNAs similarity	vRhyme_bin_3075	GCF_002892785.1	PRE	Proteobacteria	Gammaproteobacteria	Enterobacterales	Vibrionaceae	Vibrio
tRNAs similarity	aw14-fl_N1152_L15603_C1.427759	GCF_002895025.1	PRE	Proteobacteria	Alphaproteobacteria	Sphingomonadales	Sphingomonadaceae	Erythrobacter_A
tRNAs similarity	vRhyme_bin_417	GCF_002900095.1	PRE	Bacteroidota	Bacteroidia	Flavobacteriales	Flavobacteriaceae	Salegentibacter
tRNAs similarity	vRhyme_bin_637	GCF_002900095.1	PRE	Bacteroidota	Bacteroidia	Flavobacteriales	Flavobacteriaceae	Salegentibacter
tRNAs similarity	aw23-fl_N1420_L16641_C2.918857	GCF_002900095.1	PRE	Bacteroidota	Bacteroidia	Flavobacteriales	Flavobacteriaceae	Salegentibacter
tRNAs similarity	aw24-fl_N1028_L19817_C1.871305	GCF_002900095.1	PRE	Bacteroidota	Bacteroidia	Flavobacteriales	Flavobacteriaceae	Salegentibacter
tRNAs similarity	vRhyme_bin_2569	GCF_002900095.1	PRE	Bacteroidota	Bacteroidia	Flavobacteriales	Flavobacteriaceae	Salegentibacter
tRNAs similarity	aw3-pa_N270_L54472_C3.275039	GCF_002900965.1	PRE	Proteobacteria	Alphaproteobacteria	Rhodobacterales	Rhodobacteraceae	Cypionkella
tRNAs similarity	vRhyme_bin_3075	GCF_002902925.1	PRE	Proteobacteria	Gammaproteobacteria	Burkholderiales	Burkholderiaceae	Paraburkholderia
tRNAs similarity	vRhyme_bin_3075	GCF_002902965.1	PRE	Proteobacteria	Gammaproteobacteria	Burkholderiales	Burkholderiaceae	Paraburkholderia
tRNAs similarity	aw24-fl_N242_L41109_C1.534893	GCF_002903165.1	PRE	Proteobacteria	Gammaproteobacteria	Pseudomonadales	Pseudomonadaceae	Pseudomonas_D
tRNAs similarity	vRhyme_bin_3075	GCF_002906655.1	PRE	Proteobacteria	Gammaproteobacteria	Enterobacterales	Vibrionaceae	Vibrio
tRNAs similarity	aw14-fl_N1152_L15603_C1.427759	GCF_002916655.1	PRE	Proteobacteria	Alphaproteobacteria	Sphingomonadales	Sphingomonadaceae	Novosphingobium
tRNAs similarity	vRhyme_bin_3075	GCF_002917095.1	PRE	Proteobacteria	Gammaproteobacteria	Burkholderiales	Burkholderiaceae	Paraburkholderia
tRNAs similarity	vRhyme_bin_3075	GCF_002933275.1	PRE	Proteobacteria	Gammaproteobacteria	Pseudomonadales	Oleiphilaceae	Marinobacter
tRNAs similarity	vRhyme_bin_3075	GCF_002933295.1	PRE	Proteobacteria	Gammaproteobacteria	Pseudomonadales	Oleiphilaceae	Marinobacter
tRNAs similarity	vRhyme_bin_3075	GCF_002934045.1	PRE	Proteobacteria	Gammaproteobacteria	Enterobacterales	Vibrionaceae	Vibrio
tRNAs similarity	vRhyme_bin_3075	GCF_002934325.1	PRE	Proteobacteria	Gammaproteobacteria	Pseudomonadales	Oleiphilaceae	Marinobacter
tRNAs similarity	vRhyme_bin_417	GCF_002943755.1	PRE	Bacteroidota	Bacteroidia	Flavobacteriales	Flavobacteriaceae	Aureitalea
tRNAs similarity	aw14-fl_N1152_L15603_C1.427759	GCF_002952215.1	PRE	Proteobacteria	Alphaproteobacteria	Sphingomonadales	Sphingomonadaceae	Porphyrobacter
tRNAs similarity	aw3-pa_N44_L130095_C4.970293	GCF_002954325.1	PRE	Bacteroidota	Bacteroidia	Flavobacteriales	Flavobacteriaceae	Aureicoccus
tRNAs similarity	aw17-pa_N28_L95690_C4.181765	GCF_002954325.1	PRE	Bacteroidota	Bacteroidia	Flavobacteriales	Flavobacteriaceae	Aureicoccus
tRNAs similarity	vRhyme_bin_417	GCF_002954355.1	PRE	Bacteroidota	Bacteroidia	Flavobacteriales	Flavobacteriaceae	Nonlabens
tRNAs similarity	vRhyme_bin_3075	GCF_002954455.1	PRE	Proteobacteria	Gammaproteobacteria	Enterobacterales	Vibrionaceae	Photobacterium
tRNAs similarity	vRhyme_bin_3075	GCF_002954705.1	PRE	Proteobacteria	Gammaproteobacteria	Enterobacterales	Vibrionaceae	Aliivibrio
tRNAs similarity	vRhyme_bin_3075	GCF_002954715.1	PRE	Proteobacteria	Gammaproteobacteria	Enterobacterales	Vibrionaceae	Aliivibrio
tRNAs similarity	vRhyme_bin_3075	GCF_002954725.1	PRE	Proteobacteria	Gammaproteobacteria	Enterobacterales	Vibrionaceae	Photobacterium
tRNAs similarity	aw3-pa_N44_L130095_C4.970293	GCF_002966125.1	PRE	Bacteroidota	Bacteroidia	Flavobacteriales	Flavobacteriaceae	RR4
tRNAs similarity	aw17-pa_N28_L95690_C4.181765	GCF_002966125.1	PRE	Bacteroidota	Bacteroidia	Flavobacteriales	Flavobacteriaceae	RR4
tRNAs similarity	vRhyme_bin_417	GCF_002966125.1	PRE	Bacteroidota	Bacteroidia	Flavobacteriales	Flavobacteriaceae	RR4
tRNAs similarity	vRhyme_bin_3075	GCF_002966515.1	PRE	Proteobacteria	Gammaproteobacteria	Enterobacterales	Shewanellaceae	Shewanella
tRNAs similarity	vRhyme_bin_3075	GCF_002973525.1	PRE	Proteobacteria	Gammaproteobacteria	Burkholderiales	Burkholderiaceae	Paraburkholderia
tRNAs similarity	aw24-fl_N242_L41109_C1.534893	GCF_002979975.1	PRE	Proteobacteria	Gammaproteobacteria	Pseudomonadales	Pseudomonadaceae	Pseudomonas_D
tRNAs similarity	vRhyme_bin_3075	GCF_002993325.1	PRE	Proteobacteria	Gammaproteobacteria	Enterobacterales	Alteromonadaceae	Alteromonas
tRNAs similarity	aw23-pa_N456_L24361_C2.572460	GCF_002993325.1	PRE	Proteobacteria	Gammaproteobacteria	Enterobacterales	Alteromonadaceae	Alteromonas
tRNAs similarity	vRhyme_bin_3075	GCF_002993365.1	PRE	Proteobacteria	Gammaproteobacteria	Enterobacterales	Alteromonadaceae	Alteromonas_A
tRNAs similarity	aw23-pa_N456_L24361_C2.572460	GCF_002993365.1	PRE	Proteobacteria	Gammaproteobacteria	Enterobacterales	Alteromonadaceae	Alteromonas_A
tRNAs similarity	aw14-fl_N1152_L15603_C1.427759	GCF_002993885.1	PRE	Proteobacteria	Alphaproteobacteria	Sphingomonadales	Sphingomonadaceae	Sphingopyxis
tRNAs similarity	aw3-pa_N44_L130095_C4.970293	GCF_003001695.1	PRE	Bacteroidota	Bacteroidia	Flavobacteriales	Flavobacteriaceae	Muricauda
tRNAs similarity	aw17-pa_N28_L95690_C4.181765	GCF_003001695.1	PRE	Bacteroidota	Bacteroidia	Flavobacteriales	Flavobacteriaceae	Muricauda
tRNAs similarity	vRhyme_bin_3075	GCF_003002025.1	PRE	Proteobacteria	Gammaproteobacteria	Burkholderiales	Burkholderiaceae	Paraburkholderia
tRNAs similarity	vRhyme_bin_3075	GCF_003003055.1	PRE	Proteobacteria	Gammaproteobacteria	Burkholderiales	Burkholderiaceae	SCGC
tRNAs similarity	aw3-pa_N270_L54472_C3.275039	GCF_003003355.1	PRE	Proteobacteria	Alphaproteobacteria	Rhodobacterales	Rhodobacteraceae	Donghicola
tRNAs similarity	vRhyme_bin_3075	GCF_003007675.1	PRE	Proteobacteria	Gammaproteobacteria	Pseudomonadales	Oleiphilaceae	Marinobacter
tRNAs similarity	vRhyme_bin_3075	GCF_003007685.1	PRE	Proteobacteria	Gammaproteobacteria	Pseudomonadales	Oleiphilaceae	Marinobacter
tRNAs similarity	vRhyme_bin_3075	GCF_003007715.1	PRE	Proteobacteria	Gammaproteobacteria	Pseudomonadales	Oleiphilaceae	Marinobacter
tRNAs similarity	vRhyme_bin_417	GCF_003008475.1	PRE	Bacteroidota	Bacteroidia	Flavobacteriales	Flavobacteriaceae	Mesoflavibacter
tRNAs similarity	aw23-pa_N985_L16158_C4.681929	GCF_003008475.1	PRE	Bacteroidota	Bacteroidia	Flavobacteriales	Flavobacteriaceae	Mesoflavibacter
tRNAs similarity	aw14-fl_N1152_L15603_C1.427759	GCF_003012735.1	PRE	Proteobacteria	Alphaproteobacteria	Sphingomonadales	Sphingomonadaceae	Allosphingosinicella
tRNAs similarity	aw14-fl_N1152_L15603_C1.427759	GCF_003012815.1	PRE	Proteobacteria	Alphaproteobacteria	Sphingomonadales	Sphingomonadaceae	Allosphingosinicella
tRNAs similarity	vRhyme_bin_886	GCF_003013815.1	PRE	Cyanobacteria	Cyanobacteriia	Cyanobacteriales	Microcystaceae	Crocosphaera
tRNAs similarity	vRhyme_bin_872	GCF_003013815.1	PRE	Cyanobacteria	Cyanobacteriia	Cyanobacteriales	Microcystaceae	Crocosphaera
tRNAs similarity	aw3-pa_N44_L130095_C4.970293	GCF_003014495.1	PRE	Bacteroidota	Bacteroidia	Bacteroidales	Prolixibacteraceae	Prolixibacter
tRNAs similarity	aw17-pa_N28_L95690_C4.181765	GCF_003014495.1	PRE	Bacteroidota	Bacteroidia	Bacteroidales	Prolixibacteraceae	Prolixibacter
tRNAs similarity	aw3-pa_N646_L35306_C7.371159	GCF_003014575.1	PRE	Bacteroidota	Bacteroidia	Cytophagales	Cyclobacteriaceae	Cecembia
tRNAs similarity	aw5-fl_N3206_L10877_C1.530605	GCF_003025005.1	PRE	Bacteroidota	Bacteroidia	Flavobacteriales	Crocinitomicaceae	Brumimicrobium
tRNAs similarity	vRhyme_bin_3075	GCF_003025555.1	PRE	Proteobacteria	Gammaproteobacteria	Enterobacterales	Vibrionaceae	Photobacterium
tRNAs similarity	vRhyme_bin_3075	GCF_003025595.1	PRE	Proteobacteria	Gammaproteobacteria	Enterobacterales	Vibrionaceae	Photobacterium
tRNAs similarity	vRhyme_bin_3075	GCF_003025615.1	PRE	Proteobacteria	Gammaproteobacteria	Enterobacterales	Vibrionaceae	Photobacterium
tRNAs similarity	vRhyme_bin_3075	GCF_003026105.1	PRE	Proteobacteria	Gammaproteobacteria	Enterobacterales	Vibrionaceae	Photobacterium
tRNAs similarity	vRhyme_bin_3075	GCF_003026215.1	PRE	Proteobacteria	Gammaproteobacteria	Enterobacterales	Vibrionaceae	Photobacterium
tRNAs similarity	vRhyme_bin_3075	GCF_003026285.1	PRE	Proteobacteria	Gammaproteobacteria	Enterobacterales	Vibrionaceae	Photobacterium
tRNAs similarity	vRhyme_bin_3075	GCF_003026355.1	PRE	Proteobacteria	Gammaproteobacteria	Enterobacterales	Vibrionaceae	Photobacterium
tRNAs similarity	vRhyme_bin_3075	GCF_003026365.1	PRE	Proteobacteria	Gammaproteobacteria	Enterobacterales	Vibrionaceae	Photobacterium
tRNAs similarity	vRhyme_bin_3075	GCF_003026395.1	PRE	Proteobacteria	Gammaproteobacteria	Enterobacterales	Vibrionaceae	Photobacterium
tRNAs similarity	vRhyme_bin_3075	GCF_003026455.1	PRE	Proteobacteria	Gammaproteobacteria	Enterobacterales	Vibrionaceae	Photobacterium
tRNAs similarity	vRhyme_bin_3075	GCF_003026475.1	PRE	Proteobacteria	Gammaproteobacteria	Enterobacterales	Vibrionaceae	Photobacterium
tRNAs similarity	vRhyme_bin_3075	GCF_003026495.1	PRE	Proteobacteria	Gammaproteobacteria	Enterobacterales	Vibrionaceae	Photobacterium
tRNAs similarity	vRhyme_bin_3075	GCF_003026815.1	PRE	Proteobacteria	Gammaproteobacteria	Enterobacterales	Vibrionaceae	Photobacterium
tRNAs similarity	aw14-fl_N1152_L15603_C1.427759	GCF_003034225.1	PRE	Proteobacteria	Alphaproteobacteria	Sphingomonadales	Sphingomonadaceae	Sphingomonas_E
tRNAs similarity	aw14-fl_N1152_L15603_C1.427759	GCF_003050615.1	PRE	Proteobacteria	Alphaproteobacteria	Sphingomonadales	Sphingomonadaceae	Sphingomonas_H
Spacers similarity	aw7-pa_N392_L25030_C3.072762	GCF_003052605.1	PRE	Proteobacteria	Gammaproteobacteria	Pseudomonadales	Pseudomonadaceae	Pseudomonas_E
tRNAs similarity	vRhyme_bin_3075	GCF_003053665.1	PRE	Proteobacteria	Gammaproteobacteria	Burkholderiales	Burkholderiaceae	Pseudoduganella
tRNAs similarity	vRhyme_bin_370	GCF_003058085.1	PRE	Proteobacteria	Alphaproteobacteria	Rhodobacterales	Rhodobacteraceae	Yoonia
tRNAs similarity	aw3-pa_N44_L130095_C4.970293	GCF_003058265.1	PRE	Bacteroidota	Bacteroidia	Flavobacteriales	Flavobacteriaceae	Muricauda
tRNAs similarity	aw17-pa_N28_L95690_C4.181765	GCF_003058265.1	PRE	Bacteroidota	Bacteroidia	Flavobacteriales	Flavobacteriaceae	Muricauda
tRNAs similarity	vRhyme_bin_3075	GCF_003058465.1	PRE	Proteobacteria	Gammaproteobacteria	Burkholderiales	Burkholderiaceae	SCGC
Homology match	aw2-pa_N1898_L19936_C2.024433	GCF_003063355.1	PRE	Proteobacteria	Gammaproteobacteria	Burkholderiales	Burkholderiaceae	Limnohabitans
Homology match	vRhyme_bin_1989	GCF_003063435.1	PRE	Proteobacteria	Gammaproteobacteria	Burkholderiales	Burkholderiaceae	Limnohabitans
Homology match	vRhyme_bin_2845	GCF_003063455.1	PRE	Proteobacteria	Gammaproteobacteria	Burkholderiales	Burkholderiaceae	Limnohabitans
Homology match	aw3-pa_N3523_L15160_C2.063128	GCF_003063455.1	PRE	Proteobacteria	Gammaproteobacteria	Burkholderiales	Burkholderiaceae	Limnohabitans
Homology match	vRhyme_bin_2845	GCF_003063575.1	PRE	Proteobacteria	Gammaproteobacteria	Burkholderiales	Burkholderiaceae	Limnohabitans
tRNAs similarity	vRhyme_bin_3075	GCF_003072465.1	PRE	Proteobacteria	Gammaproteobacteria	Burkholderiales	Burkholderiaceae	Kinetoplastibacterium
tRNAs similarity	vRhyme_bin_3075	GCF_003076515.1	PRE	Proteobacteria	Gammaproteobacteria	Burkholderiales	Burkholderiaceae	Alcaligenes
tRNAs similarity	aw3-pa_N44_L130095_C4.970293	GCF_003095375.1	PRE	Bacteroidota	Bacteroidia	Flavobacteriales	Flavobacteriaceae	Marixanthomonas
tRNAs similarity	aw17-pa_N28_L95690_C4.181765	GCF_003095375.1	PRE	Bacteroidota	Bacteroidia	Flavobacteriales	Flavobacteriaceae	Marixanthomonas
tRNAs similarity	vRhyme_bin_278	GCF_003096035.1	PRE	Bacteroidota	Bacteroidia	Flavobacteriales	Flavobacteriaceae	Flavobacterium
tRNAs similarity	vRhyme_bin_613	GCF_003096035.1	PRE	Bacteroidota	Bacteroidia	Flavobacteriales	Flavobacteriaceae	Flavobacterium
tRNAs similarity	aw14-fl_N1152_L15603_C1.427759	GCF_003096275.1	PRE	Proteobacteria	Alphaproteobacteria	Sphingomonadales	Sphingomonadaceae	Sphingomonas
tRNAs similarity	vRhyme_bin_3075	GCF_003096595.1	PRE	Proteobacteria	Gammaproteobacteria	Burkholderiales	Burkholderiaceae	Pusillimonas
tRNAs similarity	aw14-fl_N1152_L15603_C1.427759	GCF_003097155.1	PRE	Proteobacteria	Alphaproteobacteria	Sphingomonadales	Sphingomonadaceae	Sphingomonas_A
tRNAs similarity	vRhyme_bin_3075	GCF_003112695.1	PRE	Proteobacteria	Gammaproteobacteria	Burkholderiales	Rhodocyclaceae	Azospira
tRNAs similarity	vRhyme_bin_3075	GCF_003123725.1	PRE	Proteobacteria	Gammaproteobacteria	Burkholderiales	Burkholderiaceae	QETA01
tRNAs similarity	aw14-fl_N1152_L15603_C1.427759	GCF_003129465.1	PRE	Proteobacteria	Alphaproteobacteria	Sphingomonadales	Sphingomonadaceae	Allosphingosinicella
tRNAs similarity	vRhyme_bin_370	GCF_003149475.2	PRE	Proteobacteria	Alphaproteobacteria	Rhizobiales	Rhizobiaceae	Roseitalea
tRNAs similarity	aw3-pa_N44_L130095_C4.970293	GCF_003149745.1	PRE	Bacteroidota	Bacteroidia	Flavobacteriales	Flavobacteriaceae	Muricauda
tRNAs similarity	aw17-pa_N28_L95690_C4.181765	GCF_003149745.1	PRE	Bacteroidota	Bacteroidia	Flavobacteriales	Flavobacteriaceae	Muricauda
tRNAs similarity	aw14-fl_N1152_L15603_C1.427759	GCF_003171715.1	PRE	Proteobacteria	Alphaproteobacteria	Sphingomonadales	Sphingomonadaceae	Novosphingobium
tRNAs similarity	vRhyme_bin_3075	GCF_003182315.1	PRE	Proteobacteria	Gammaproteobacteria	Enterobacterales	Alteromonadaceae	Idiomarina
tRNAs similarity	aw23-pa_N456_L24361_C2.572460	GCF_003182315.1	PRE	Proteobacteria	Gammaproteobacteria	Enterobacterales	Alteromonadaceae	Idiomarina
tRNAs similarity	vRhyme_bin_1704	GCF_003185655.1	PRE	Verrucomicrobiota	Verrucomicrobiae	Opitutales	Puniceicoccaceae	WN38
tRNAs similarity	vRhyme_bin_3075	GCF_003185995.1	PRE	Proteobacteria	Gammaproteobacteria	Enterobacterales	Vibrionaceae	Vibrio
tRNAs similarity	aw14-fl_N1152_L15603_C1.427759	GCF_003201955.1	PRE	Proteobacteria	Alphaproteobacteria	Sphingomonadales	Sphingomonadaceae	Blastomonas
tRNAs similarity	aw14-fl_N1152_L15603_C1.427759	GCF_003208305.1	PRE	Proteobacteria	Alphaproteobacteria	Sphingomonadales	Sphingomonadaceae	Novosphingobium
tRNAs similarity	vRhyme_bin_3075	GCF_003217375.1	PRE	Proteobacteria	Gammaproteobacteria	Burkholderiales	Burkholderiaceae	Duganella
tRNAs similarity	vRhyme_bin_417	GCF_003233725.1	PRE	Bacteroidota	Bacteroidia	Flavobacteriales	Flavobacteriaceae	Mesonia
tRNAs similarity	vRhyme_bin_3075	GCF_003253405.1	PRE	Proteobacteria	Gammaproteobacteria	Burkholderiales	Burkholderiaceae	Paraburkholderia
tRNAs similarity	vRhyme_bin_3075	GCF_003259185.1	PRE	Proteobacteria	Gammaproteobacteria	Pseudomonadales	Alcanivoracaceae	Alcanivorax_A
tRNAs similarity	aw14-fl_N1152_L15603_C1.427759	GCF_003264115.1	PRE	Proteobacteria	Alphaproteobacteria	Sphingomonadales	Sphingomonadaceae	Erythrobacter
tRNAs similarity	vRhyme_bin_3075	GCF_003268775.1	PRE	Proteobacteria	Gammaproteobacteria	Burkholderiales	Burkholderiaceae	Paraburkholderia
tRNAs similarity	vRhyme_bin_3075	GCF_003269035.1	PRE	Proteobacteria	Gammaproteobacteria	Burkholderiales	Burkholderiaceae	Paraburkholderia
tRNAs similarity	aw3-pa_N44_L130095_C4.970293	GCF_003269425.1	PRE	Bacteroidota	Bacteroidia	Flavobacteriales	Flavobacteriaceae	Muricauda
tRNAs similarity	aw17-pa_N28_L95690_C4.181765	GCF_003269425.1	PRE	Bacteroidota	Bacteroidia	Flavobacteriales	Flavobacteriaceae	Muricauda
tRNAs similarity	vRhyme_bin_417	GCF_003285545.1	PRE	Bacteroidota	Bacteroidia	Flavobacteriales	Flavobacteriaceae	Sinomicrobium
tRNAs similarity	vRhyme_bin_3075	GCF_003286395.1	PRE	Proteobacteria	Gammaproteobacteria	Burkholderiales	Burkholderiaceae	Paraburkholderia
tRNAs similarity	vRhyme_bin_3075	GCF_003290085.1	PRE	Proteobacteria	Gammaproteobacteria	Enterobacterales	Alteromonadaceae	Aliidiomarina
tRNAs similarity	vRhyme_bin_3075	GCF_003315175.1	PRE	Proteobacteria	Gammaproteobacteria	Burkholderiales	Burkholderiaceae	Eoetvoesia
tRNAs similarity	vRhyme_bin_3075	GCF_003315345.1	PRE	Proteobacteria	Gammaproteobacteria	Pseudomonadales	Oleiphilaceae	Marinobacter
tRNAs similarity	vRhyme_bin_3075	GCF_003316875.1	PRE	Proteobacteria	Gammaproteobacteria	Enterobacterales	Alteromonadaceae	Aliidiomarina
tRNAs similarity	vRhyme_bin_3075	GCF_003318275.1	PRE	Proteobacteria	Gammaproteobacteria	Pseudomonadales	Oleiphilaceae	Marinobacter
tRNAs similarity	vRhyme_bin_3075	GCF_003330765.1	PRE	Proteobacteria	Gammaproteobacteria	Burkholderiales	Burkholderiaceae	Burkholderia
tRNAs similarity	aw14-fl_N1152_L15603_C1.427759	GCF_003332855.1	PRE	Proteobacteria	Alphaproteobacteria	Sphingomonadales	Sphingomonadaceae	Sphingomonas_A
tRNAs similarity	vRhyme_bin_417	GCF_003333325.1	PRE	Bacteroidota	Bacteroidia	Flavobacteriales	Flavobacteriaceae	Ulvibacter_A
tRNAs similarity	vRhyme_bin_3075	GCF_003336705.1	PRE	Proteobacteria	Gammaproteobacteria	Pseudomonadales	Oleiphilaceae	Marinobacter
tRNAs similarity	aw14-fl_N1152_L15603_C1.427759	GCF_003340475.1	PRE	Proteobacteria	Alphaproteobacteria	Sphingomonadales	Sphingomonadaceae	ZODW24
tRNAs similarity	aw14-fl_N1152_L15603_C1.427759	GCF_003347635.1	PRE	Proteobacteria	Alphaproteobacteria	Sphingomonadales	Sphingomonadaceae	Allosphingosinicella
tRNAs similarity	vRhyme_bin_3075	GCF_003350295.1	PRE	Proteobacteria	Gammaproteobacteria	Enterobacterales	Vibrionaceae	Vibrio
tRNAs similarity	vRhyme_bin_3075	GCF_003353085.1	PRE	Proteobacteria	Gammaproteobacteria	Enterobacterales	Shewanellaceae	Shewanella
tRNAs similarity	vRhyme_bin_3075	GCF_003353175.1	PRE	Proteobacteria	Gammaproteobacteria	Burkholderiales	Burkholderiaceae	Paraburkholderia
tRNAs similarity	aw14-fl_N1152_L15603_C1.427759	GCF_003355455.1	PRE	Proteobacteria	Alphaproteobacteria	Sphingomonadales	Sphingomonadaceae	Erythrobacter_A
tRNAs similarity	aw14-fl_N1152_L15603_C1.427759	GCF_003363135.1	PRE	Proteobacteria	Alphaproteobacteria	Sphingomonadales	Sphingomonadaceae	Citromicrobium
tRNAs similarity	vRhyme_bin_3075	GCF_003367475.1	PRE	Proteobacteria	Gammaproteobacteria	Enterobacterales	Alteromonadaceae	Alteromonas_D
tRNAs similarity	aw23-pa_N456_L24361_C2.572460	GCF_003367475.1	PRE	Proteobacteria	Gammaproteobacteria	Enterobacterales	Alteromonadaceae	Alteromonas_D
tRNAs similarity	vRhyme_bin_3075	GCF_003368325.1	PRE	Proteobacteria	Gammaproteobacteria	Burkholderiales	Burkholderiaceae	Paraburkholderia
tRNAs similarity	aw3-pa_N44_L130095_C4.970293	GCF_003382275.1	PRE	Bacteroidota	Bacteroidia	Flavobacteriales	Flavobacteriaceae	Muricauda
tRNAs similarity	aw17-pa_N28_L95690_C4.181765	GCF_003382275.1	PRE	Bacteroidota	Bacteroidia	Flavobacteriales	Flavobacteriaceae	Muricauda
tRNAs similarity	aw3-pa_N44_L130095_C4.970293	GCF_003385855.1	PRE	Bacteroidota	Bacteroidia	Flavobacteriales	Flavobacteriaceae	Muricauda
tRNAs similarity	aw17-pa_N28_L95690_C4.181765	GCF_003385855.1	PRE	Bacteroidota	Bacteroidia	Flavobacteriales	Flavobacteriaceae	Muricauda
tRNAs similarity	aw3-pa_N44_L130095_C4.970293	GCF_003413745.1	PRE	Bacteroidota	Bacteroidia	Flavobacteriales	Flavobacteriaceae	Marixanthomonas
tRNAs similarity	aw17-pa_N28_L95690_C4.181765	GCF_003413745.1	PRE	Bacteroidota	Bacteroidia	Flavobacteriales	Flavobacteriaceae	Marixanthomonas
tRNAs similarity	vRhyme_bin_3075	GCF_003416895.1	PRE	Proteobacteria	Gammaproteobacteria	Burkholderiales	Burkholderiaceae	Duganella
tRNAs similarity	vRhyme_bin_3075	GCF_003416985.1	PRE	Proteobacteria	Gammaproteobacteria	Burkholderiales	Burkholderiaceae	Duganella
tRNAs similarity	vRhyme_bin_3075	GCF_003429005.1	PRE	Proteobacteria	Gammaproteobacteria	Burkholderiales	Burkholderiaceae	Paraburkholderia
tRNAs similarity	vRhyme_bin_3075	GCF_003429285.1	PRE	Proteobacteria	Gammaproteobacteria	Enterobacterales	Alteromonadaceae	Salinimonas
tRNAs similarity	aw23-pa_N456_L24361_C2.572460	GCF_003429285.1	PRE	Proteobacteria	Gammaproteobacteria	Enterobacterales	Alteromonadaceae	Salinimonas
tRNAs similarity	aw14-fl_N1152_L15603_C1.427759	GCF_003431825.1	PRE	Proteobacteria	Alphaproteobacteria	Sphingomonadales	Sphingomonadaceae	Blastomonas
tRNAs similarity	vRhyme_bin_3075	GCF_003441595.1	PRE	Proteobacteria	Gammaproteobacteria	Pseudomonadales	Oleiphilaceae	Marinobacter
tRNAs similarity	aw23-pa_N456_L24361_C2.572460	GCF_003443615.1	PRE	Proteobacteria	Gammaproteobacteria	Enterobacterales	Alteromonadaceae	Alteromonas
tRNAs similarity	vRhyme_bin_3075	GCF_003443615.1	PRE	Proteobacteria	Gammaproteobacteria	Enterobacterales	Alteromonadaceae	Alteromonas
tRNAs similarity	aw3-pa_N270_L54472_C3.275039	GCF_003443995.1	PRE	Proteobacteria	Alphaproteobacteria	Rhodobacterales	Rhodobacteraceae	Cypionkella
tRNAs similarity	aw14-fl_N1152_L15603_C1.427759	GCF_003499275.1	PRE	Proteobacteria	Alphaproteobacteria	Sphingomonadales	Sphingomonadaceae	Sphingomonas_A
tRNAs similarity	vRhyme_bin_3075	GCF_003544875.1	PRE	Proteobacteria	Gammaproteobacteria	Enterobacterales	Vibrionaceae	Vibrio
tRNAs similarity	vRhyme_bin_3075	GCF_003545815.1	PRE	Proteobacteria	Gammaproteobacteria	Burkholderiales	Burkholderiaceae	Pusillimonas
tRNAs similarity	aw14-fl_N1152_L15603_C1.427759	GCF_003550065.1	PRE	Proteobacteria	Alphaproteobacteria	Sphingomonadales	Sphingomonadaceae	Sphingomonas
tRNAs similarity	aw14-fl_N1152_L15603_C1.427759	GCF_003569745.1	PRE	Proteobacteria	Alphaproteobacteria	Sphingomonadales	Sphingomonadaceae	Croceibacterium
tRNAs similarity	vRhyme_bin_3075	GCF_003576595.1	PRE	Proteobacteria	Gammaproteobacteria	Burkholderiales	Burkholderiaceae	Pusillimonas_A
tRNAs similarity	aw3-pa_N44_L130095_C4.970293	GCF_003581615.1	PRE	Bacteroidota	Bacteroidia	Flavobacteriales	Flavobacteriaceae	Muricauda
tRNAs similarity	aw17-pa_N28_L95690_C4.181765	GCF_003581615.1	PRE	Bacteroidota	Bacteroidia	Flavobacteriales	Flavobacteriaceae	Muricauda
tRNAs similarity	aw14-fl_N1152_L15603_C1.427759	GCF_003581645.1	PRE	Proteobacteria	Alphaproteobacteria	Sphingomonadales	Sphingomonadaceae	Altererythrobacter_A
tRNAs similarity	aw14-fl_N1152_L15603_C1.427759	GCF_003583725.1	PRE	Proteobacteria	Alphaproteobacteria	Sphingomonadales	Sphingomonadaceae	Sphingomonas_A
tRNAs similarity	aw14-fl_N1152_L15603_C1.427759	GCF_003584015.1	PRE	Proteobacteria	Alphaproteobacteria	Sphingomonadales	Sphingomonadaceae	Erythrobacter_B
tRNAs similarity	aw3-pa_N44_L130095_C4.970293	GCF_003584105.1	PRE	Bacteroidota	Bacteroidia	Flavobacteriales	Flavobacteriaceae	Muricauda
tRNAs similarity	aw17-pa_N28_L95690_C4.181765	GCF_003584105.1	PRE	Bacteroidota	Bacteroidia	Flavobacteriales	Flavobacteriaceae	Muricauda
tRNAs similarity	aw14-fl_N1152_L15603_C1.427759	GCF_003584125.1	PRE	Proteobacteria	Alphaproteobacteria	Sphingomonadales	Sphingomonadaceae	Erythrobacter_B
tRNAs similarity	aw3-pa_N44_L130095_C4.970293	GCF_003584135.1	PRE	Bacteroidota	Bacteroidia	Flavobacteriales	Flavobacteriaceae	Muricauda
tRNAs similarity	aw17-pa_N28_L95690_C4.181765	GCF_003584135.1	PRE	Bacteroidota	Bacteroidia	Flavobacteriales	Flavobacteriaceae	Muricauda
tRNAs similarity	aw3-pa_N44_L130095_C4.970293	GCF_003584165.1	PRE	Bacteroidota	Bacteroidia	Flavobacteriales	Flavobacteriaceae	Muricauda
tRNAs similarity	aw17-pa_N28_L95690_C4.181765	GCF_003584165.1	PRE	Bacteroidota	Bacteroidia	Flavobacteriales	Flavobacteriaceae	Muricauda
tRNAs similarity	vRhyme_bin_3075	GCF_003584565.1	PRE	Proteobacteria	Gammaproteobacteria	Enterobacterales	Alteromonadaceae	Alteromonas_B
tRNAs similarity	aw23-pa_N456_L24361_C2.572460	GCF_003584565.1	PRE	Proteobacteria	Gammaproteobacteria	Enterobacterales	Alteromonadaceae	Alteromonas_B
tRNAs similarity	aw14-fl_N1152_L15603_C1.427759	GCF_003590775.1	PRE	Proteobacteria	Alphaproteobacteria	Sphingomonadales	Sphingomonadaceae	K2R01
tRNAs similarity	vRhyme_bin_3075	GCF_003590855.1	PRE	Proteobacteria	Gammaproteobacteria	Burkholderiales	Burkholderiaceae	Massilia
tRNAs similarity	vRhyme_bin_3075	GCF_003596335.1	PRE	Proteobacteria	Gammaproteobacteria	Enterobacterales	Psychromonadaceae	Motilimonas
tRNAs similarity	vRhyme_bin_3075	GCF_003597125.1	PRE	Proteobacteria	Gammaproteobacteria	Pseudomonadales	Alcanivoracaceae	Alcanivorax
tRNAs similarity	vRhyme_bin_3075	GCF_003605125.1	PRE	Proteobacteria	Gammaproteobacteria	Enterobacterales	Shewanellaceae	Shewanella
tRNAs similarity	vRhyme_bin_1333	GCF_003605145.1	PRE	Proteobacteria	Gammaproteobacteria	Enterobacterales	Shewanellaceae	Shewanella
tRNAs similarity	vRhyme_bin_921	GCF_003605145.1	PRE	Proteobacteria	Gammaproteobacteria	Enterobacterales	Shewanellaceae	Shewanella
tRNAs similarity	vRhyme_bin_3075	GCF_003605145.1	PRE	Proteobacteria	Gammaproteobacteria	Enterobacterales	Shewanellaceae	Shewanella
tRNAs similarity	aw14-fl_N1152_L15603_C1.427759	GCF_003605195.1	PRE	Proteobacteria	Alphaproteobacteria	Sphingomonadales	Sphingomonadaceae	Erythrobacter_B
tRNAs similarity	aw14-fl_N1152_L15603_C1.427759	GCF_003605475.1	PRE	Proteobacteria	Alphaproteobacteria	Sphingomonadales	Sphingomonadaceae	Erythrobacter_B
tRNAs similarity	aw14-fl_N1152_L15603_C1.427759	GCF_003605755.1	PRE	Proteobacteria	Alphaproteobacteria	Sphingomonadales	Sphingomonadaceae	Altererythrobacter_B
tRNAs similarity	aw14-fl_N1152_L15603_C1.427759	GCF_003609815.1	PRE	Proteobacteria	Alphaproteobacteria	Sphingomonadales	Sphingomonadaceae	Sphingopyxis
tRNAs similarity	aw14-fl_N1152_L15603_C1.427759	GCF_003609835.1	PRE	Proteobacteria	Alphaproteobacteria	Sphingomonadales	Sphingomonadaceae	Sphingopyxis
tRNAs similarity	vRhyme_bin_3075	GCF_003610295.1	PRE	Proteobacteria	Gammaproteobacteria	Burkholderiales	Burkholderiaceae	Paraburkholderia
tRNAs similarity	aw14-fl_N1152_L15603_C1.427759	GCF_003610805.1	PRE	Proteobacteria	Alphaproteobacteria	Sphingomonadales	Sphingomonadaceae	Altererythrobacter_E
tRNAs similarity	vRhyme_bin_3075	GCF_003610895.1	PRE	Proteobacteria	Gammaproteobacteria	Burkholderiales	Burkholderiaceae	Paraburkholderia
tRNAs similarity	vRhyme_bin_3075	GCF_003614885.1	PRE	Proteobacteria	Gammaproteobacteria	Enterobacterales	Vibrionaceae	Photobacterium
tRNAs similarity	aw3-pa_N44_L130095_C4.970293	GCF_003626755.1	PRE	Bacteroidota	Bacteroidia	Flavobacteriales	Flavobacteriaceae	CCMM003
tRNAs similarity	aw17-pa_N28_L95690_C4.181765	GCF_003626755.1	PRE	Bacteroidota	Bacteroidia	Flavobacteriales	Flavobacteriaceae	CCMM003
tRNAs similarity	aw14-fl_N1152_L15603_C1.427759	GCF_003626915.1	PRE	Proteobacteria	Alphaproteobacteria	Sphingomonadales	Sphingomonadaceae	Altererythrobacter_B
tRNAs similarity	aw9-pa_N51_L172035_C2.253234_fragment_2	GCF_003627995.1	PRE	Proteobacteria	Alphaproteobacteria	Caulobacterales	Caulobacteraceae	Brevundimonas
tRNAs similarity	aw14-fl_N1152_L15603_C1.427759	GCF_003634215.1	PRE	Proteobacteria	Alphaproteobacteria	Sphingomonadales	Sphingomonadaceae	Sphingosinicella
tRNAs similarity	vRhyme_bin_3075	GCF_003634845.1	PRE	Proteobacteria	Gammaproteobacteria	Burkholderiales	Burkholderiaceae	Paraburkholderia
tRNAs similarity	aw14-fl_N1152_L15603_C1.427759	GCF_003660445.1	PRE	Proteobacteria	Alphaproteobacteria	Sphingomonadales	Sphingomonadaceae	Croceibacterium
tRNAs similarity	vRhyme_bin_3075	GCF_003675895.1	PRE	Proteobacteria	Gammaproteobacteria	Enterobacterales	Shewanellaceae	Parashewanella
tRNAs similarity	aw3-pa_N44_L130095_C4.970293	GCF_003687485.1	PRE	Bacteroidota	Bacteroidia	Flavobacteriales	Flavobacteriaceae	Euzebyella
tRNAs similarity	aw17-pa_N28_L95690_C4.181765	GCF_003687485.1	PRE	Bacteroidota	Bacteroidia	Flavobacteriales	Flavobacteriaceae	Euzebyella
tRNAs similarity	aw24-fl_N242_L41109_C1.534893	GCF_003696365.1	PRE	Proteobacteria	Gammaproteobacteria	Pseudomonadales	Pseudomonadaceae	Pseudomonas_A
Homology match	aw2-pa_N1513_L22242_C2.317251_fragment_1	GCF_003709565.1	PRE	Proteobacteria	Alphaproteobacteria	Rhodobacterales	Rhodobacteraceae	Paracoccus
Homology match	aw3-pa_N5736_L11738_C3.042201	GCF_003709565.1	PRE	Proteobacteria	Alphaproteobacteria	Rhodobacterales	Rhodobacteraceae	Paracoccus
tRNAs similarity	aw23-pa_N456_L24361_C2.572460	GCF_003731635.1	PRE	Proteobacteria	Gammaproteobacteria	Enterobacterales	Alteromonadaceae	Alteromonas_A
tRNAs similarity	vRhyme_bin_3075	GCF_003797125.1	PRE	Proteobacteria	Gammaproteobacteria	Enterobacterales	Shewanellaceae	Shewanella
tRNAs similarity	vRhyme_bin_3075	GCF_003797885.1	PRE	Proteobacteria	Gammaproteobacteria	Enterobacterales	Shewanellaceae	Shewanella
tRNAs similarity	aw3-pa_N646_L35306_C7.371159	GCF_003797895.1	PRE	Bacteroidota	Bacteroidia	Cytophagales	Cyclobacteriaceae	Cecembia
tRNAs similarity	aw14-fl_N1152_L15603_C1.427759	GCF_003815535.1	PRE	Proteobacteria	Alphaproteobacteria	Sphingomonadales	Sphingomonadaceae	Erythrobacter_B
tRNAs similarity	vRhyme_bin_3075	GCF_003820355.1	PRE	Proteobacteria	Gammaproteobacteria	Enterobacterales	Alteromonadaceae	U0105
tRNAs similarity	aw23-pa_N456_L24361_C2.572460	GCF_003820355.1	PRE	Proteobacteria	Gammaproteobacteria	Enterobacterales	Alteromonadaceae	U0105
tRNAs similarity	vRhyme_bin_3075	GCF_003837865.1	PRE	Proteobacteria	Gammaproteobacteria	Burkholderiales	Burkholderiaceae	Paraburkholderia
Spacers similarity	vRhyme_bin_1849	GCF_003850045.1	PRE	Actinobacteriota	Actinomycetia	Propionibacteriales	Nocardioidaceae	Aeromicrobium
tRNAs similarity	vRhyme_bin_3075	GCF_003854895.1	PRE	Proteobacteria	Gammaproteobacteria	Burkholderiales	Burkholderiaceae	Pigmentiphaga
tRNAs similarity	vRhyme_bin_3075	GCF_003855395.1	PRE	Proteobacteria	Gammaproteobacteria	Enterobacterales	Shewanellaceae	Shewanella
tRNAs similarity	vRhyme_bin_3075	GCF_003856525.1	PRE	Proteobacteria	Gammaproteobacteria	Enterobacterales	Vibrionaceae	Vibrio
tRNAs similarity	aw14-fl_N1152_L15603_C1.427759	GCF_003860345.1	PRE	Proteobacteria	Alphaproteobacteria	Sphingomonadales	Sphingomonadaceae	Caenibius
tRNAs similarity	vRhyme_bin_417	GCF_003865405.1	PRE	Bacteroidota	Bacteroidia	Flavobacteriales	Flavobacteriaceae	Myroides
[truncated: 786 more rows]

## Sheet: Table S5
Table S5 Annotation and abundance of the lytic viral AMGs.
[truncated: 347 more rows]

[truncated: 9 more sheets: Table S6, Table S7, Table S8, Table S9, Table S10, Table S11, Table S12, Table S13, Table S14]
